# Supplementary material for: N,N′-[(8-endo,11-endo-Dihy­droxy­penta­cyclo­[5.4.0.02,6.03,10.05,9]undecane-8,11-di­yl)bis­(methyl­enecarbon­yl)]di-l-phenyl­alanine
Source: Acta Crystallogr Sect E Struct Rep Online. 2010 Sep 11;66(Pt 10):o2537–8. doi: 10.1107/S1600536810035956 (PMC2983209; doi:10.1107/S1600536810035956)
Supplement: Supplementary file 1 [file e-66-o2537-sup1.cif]

##############################################################################
###                                                                        ###
###        Electronic paper (Acta Crystallographica Section E)             ###
###                                                                        ###
##############################################################################
#                                                                            #
# This CIF contains the data in a paper accepted for publication in Acta     #
# Crystallographica Section E. It conforms to the requirements of Notes      #
# for Authors for Section E, and has been peer reviewed under the auspices   #
# of the IUCr Commission on Journals.                                        #
#                                                                            #
# Full details of the Crystallographic Information File format               #
# are given in the paper "The Crystallographic Information File (CIF):       #
# a New Standard Archive File for Crystallography" by S. R. Hall, F. H.      #
# Allen and I. D. Brown [Acta Cryst. (1991), A47, 655-685].                  #
#                                                                            #
# The current version of the core CIF dictionary is obtainable from          #
# ftp://ftp.iucr.org/pub/cif_core.dic. The current version number is 2.4.    #
#                                                                            #
# Software is freely available for graphical display of the structure(s) in  #
# this CIF.  For information consult the CIF home page http://www.iucr.org/  #
# cif/home.html                                                              #
#                                                                            #
# This file may be used for bona fide research purposes within the           #
# scientific community so long as proper attribution is given to the journal # 
# article from which it was obtained.                                        #
#                                                                            #
##############################################################################
                                             
data_I
_audit_creation_method     SHELXL-97
_chemical_name_systematic
;
<i>N</i>,<i>N</i>'-[(8-<i>endo</i>,11-<i>endo</i>-
Dihydroxypentacyclo[5.4.0.0^2,6^.0^3,10^.0^5,9^]undecane-8,11-
diyl)bis(methylenecarbonyl)]di-L-phenylalanine
;
_chemical_name_common     ?
_chemical_formula_moiety     'C33 H36 N2 O8'
_chemical_formula_sum     'C33 H36 N2 O8'
_chemical_formula_iupac     'C33 H36 N2 O8'
_chemical_formula_weight     588.64
_chemical_melting_point     414
_symmetry_cell_setting     orthorhombic
_symmetry_space_group_name_H-M     'P 21 21 21'
_symmetry_space_group_name_hall     'P 2ac 2ab'
loop_
    _symmetry_equiv_pos_as_xyz
    'x, y, z'
    '-x+1/2, -y, z+1/2'
    'x+1/2, -y+1/2, -z'
    '-x, y+1/2, -z+1/2'
_cell_length_a     10.6230(5)
_cell_length_b     14.7773(6)
_cell_length_c     18.2819(8)
_cell_angle_alpha     90.00
_cell_angle_beta     90.00
_cell_angle_gamma     90.00
_cell_volume     2869.9(2)
_cell_formula_units_Z     4
_cell_measurement_reflns_used     4968
_cell_measurement_theta_min     3.85
_cell_measurement_theta_max     67.32
_cell_measurement_temperature     100(2)
_exptl_crystal_description     needle
_exptl_crystal_colour     colourless
_exptl_crystal_size_max     0.33
_exptl_crystal_size_mid     0.28
_exptl_crystal_size_min     0.18
_exptl_crystal_density_diffrn     1.362
_exptl_crystal_density_meas     ?
_exptl_crystal_density_method     'not measured'
_exptl_crystal_F_000     1248
_exptl_absorpt_coefficient_mu     0.804
_exptl_absorpt_correction_type     multi-scan
_exptl_absorpt_process_details     '(SADABS; Sheldrick, 1997)'
_exptl_absorpt_correction_T_min     0.6780
_exptl_absorpt_correction_T_max     0.87529
_exptl_special_details
;
Half sphere of data collected using <i>COLLECT</i> strategy (Nonius, 2000).
Crystal to detector distance = 45 mm; combination of \f and \w scans of 1.2\%,
80 s per \%, 2 iterations.
;
_diffrn_ambient_temperature     100(2)
_diffrn_radiation_type     CuK\a
_diffrn_radiation_wavelength     1.54199
_diffrn_radiation_source     'fine-focus sealed tube'
_diffrn_radiation_monochromator     graphite
_diffrn_measurement_device_type     'Bruker Kappa DUO APEXII'
_diffrn_measurement_method     '1.2\% \f scans and \w scans'
_diffrn_reflns_number     17910
_diffrn_reflns_av_R_equivalents     0.0183
_diffrn_reflns_av_sigmaI/netI     0.0179
_diffrn_reflns_theta_min     3.85
_diffrn_reflns_theta_max     67.32
_diffrn_reflns_theta_full     67.32
_diffrn_measured_fraction_theta_max     0.981
_diffrn_measured_fraction_theta_full     0.980
_diffrn_reflns_limit_h_min     -12
_diffrn_reflns_limit_h_max     12
_diffrn_reflns_limit_k_min     -17
_diffrn_reflns_limit_k_max     17
_diffrn_reflns_limit_l_min     -21
_diffrn_reflns_limit_l_max     21
_diffrn_standards_number     ?
_diffrn_standards_interval_count     ?
_diffrn_standards_interval_time     ?
_diffrn_standards_decay_%     ?
_refine_special_details
;
Refinement of <i>F</i>^2^ against ALL reflections. The weighted <i>R</i>-factor
<i>wR</i> and goodness of fit <i>S</i> are based on <i>F</i>^2^, conventional
<i>R</i>-factors <i>R</i> are based on <i>F</i>, with <i>F</i> set to zero for
negative <i>F</i>^2^. The threshold expression of <i>F</i>^2^ >
\s(<i>F</i>^2^) is used only for calculating <i>R</i>-factors(gt) <i>etc</i>.
and is not relevant to the choice of reflections for refinement.
<i>R</i>-factors based on <i>F</i>^2^ are statistically about twice as large
as those based on <i>F</i>, and <i>R</i>- factors based on ALL data will be
even larger.
;
_reflns_number_total     4968
_reflns_number_gt     4892
_reflns_threshold_expression     I>2sigma(I)
_refine_ls_structure_factor_coef     Fsqd
_refine_ls_matrix_type     full
_refine_ls_R_factor_all     0.0327
_refine_ls_R_factor_gt     0.0323
_refine_ls_wR_factor_gt     0.0847
_refine_ls_wR_factor_ref     0.0850
_refine_ls_goodness_of_fit_ref     1.062
_refine_ls_restrained_S_all     1.062
_refine_ls_number_reflns     4968
_refine_ls_number_parameters     412
_refine_ls_number_restraints     6
_refine_ls_hydrogen_treatment     mixed
_refine_ls_weighting_scheme     calc
_refine_ls_weighting_details
         'calc w=1/[\s^2^(Fo^2^)+(0.0484P)^2^+0.8276P] where P=(Fo^2^+2Fc^2^)/3'
_atom_sites_solution_hydrogens     geom
_atom_sites_solution_primary     direct
_atom_sites_solution_secondary     difmap
_refine_ls_shift/su_max     0.000
_refine_ls_shift/su_mean     0.000
_refine_diff_density_max     0.627
_refine_diff_density_min     -0.187
_refine_ls_extinction_method     none
_refine_ls_extinction_coef     ?
_refine_ls_abs_structure_details     'Flack (1983), 2058 Friedel pairs'
_refine_ls_abs_structure_Flack     -0.02(14)
loop_
    _atom_type_symbol
    _atom_type_description
    _atom_type_scat_dispersion_real
    _atom_type_scat_dispersion_imag
    _atom_type_scat_source
    'C' 'C' 0.0181 0.0091
                         'International Tables Vol C Tables 4.2.6.8 and 6.1.1.4'
    'H' 'H' 0.0000 0.0000
                         'International Tables Vol C Tables 4.2.6.8 and 6.1.1.4'
    'N' 'N' 0.0311 0.0180
                         'International Tables Vol C Tables 4.2.6.8 and 6.1.1.4'
    'O' 'O' 0.0492 0.0322
                         'International Tables Vol C Tables 4.2.6.8 and 6.1.1.4'
_computing_data_collection     'APEX2 (Bruker, 2006)'
_computing_cell_refinement     'SAINT (Bruker, 2006)'
_computing_data_reduction     'SAINT (Bruker, 2006)'
_computing_structure_solution     'SHELXS97 (Sheldrick, 2008)'
_computing_structure_refinement     'SHELXL97 (Sheldrick, 2008)'
_computing_molecular_graphics     'X-SEED (Barbour, 2001)'
_computing_publication_material     'SHELXL97 (Sheldrick, 2008)'
loop_
    _atom_site_type_symbol
    _atom_site_label
    _atom_site_fract_x
    _atom_site_fract_y
    _atom_site_fract_z
    _atom_site_U_iso_or_equiv
    _atom_site_adp_type
    _atom_site_calc_flag
    _atom_site_refinement_flags
    _atom_site_occupancy
    _atom_site_disorder_assembly
    _atom_site_disorder_group
    O O1 0.26914(11) 0.87395(8) 0.16405(6) 0.0244(2) Uani d D 1 . .
    H H1O 0.299(2) 0.8757(16) 0.1144(7) 0.044(6) Uiso d D 1 . .
    O O2 0.40843(12) 0.84037(9) 0.04589(7) 0.0301(3) Uani d . 1 . .
    O O3 0.60107(13) 0.69337(9) -0.04532(7) 0.0347(3) Uani d . 1 . .
    O O4 0.64015(15) 0.80350(9) -0.12717(7) 0.0377(3) Uani d D 1 . .
    H H4O 0.620(3) 0.7565(13) -0.1617(12) 0.057(7) Uiso d D 1 . .
    O O5 0.15544(11) 0.99230(8) 0.23485(6) 0.0230(2) Uani d D 1 . .
    H H5O 0.181(2) 0.9478(13) 0.2006(12) 0.053(7) Uiso d D 1 . .
    O O6 0.21685(12) 1.25096(8) 0.32318(7) 0.0291(3) Uani d . 1 . .
    O O7 -0.06852(12) 1.28739(9) 0.24885(7) 0.0317(3) Uani d . 1 . .
    O O8 0.03196(12) 1.40531(8) 0.20026(7) 0.0314(3) Uani d D 1 . .
    H H8O -0.035(2) 1.4387(18) 0.2239(15) 0.072(9) Uiso d D 1 . .
    N N1 0.61453(14) 0.81718(10) 0.06881(7) 0.0241(3) Uani d D 1 . .
    H H1N 0.6770(17) 0.7959(15) 0.1017(11) 0.042(6) Uiso d D 1 . .
    N N2 0.13816(14) 1.17823(9) 0.22652(7) 0.0237(3) Uani d D 1 . .
    H H2N 0.120(2) 1.1205(10) 0.2053(13) 0.046(6) Uiso d D 1 . .
    C C1 0.60049(19) 1.03551(14) 0.28800(11) 0.0371(4) Uani d . 1 . .
    H H1A 0.6632 1.0307 0.3279 0.045 Uiso calc R 1 . .
    H H1B 0.6278 1.0809 0.2515 0.045 Uiso calc R 1 . .
    C C2 0.56791(17) 0.94515(12) 0.25429(10) 0.0298(4) Uani d . 1 . .
    H H2 0.6403 0.9140 0.2300 0.036 Uiso calc R 1 . .
    C C3 0.45567(16) 0.96466(11) 0.20319(9) 0.0214(3) Uani d . 1 . .
    H H3 0.4825 0.9846 0.1533 0.026 Uiso calc R 1 . .
    C C4 0.38679(15) 0.87291(11) 0.20250(9) 0.0220(3) Uani d . 1 . .
    C C5 0.37308(16) 0.85663(11) 0.28471(9) 0.0248(3) Uani d . 1 . .
    H H5 0.3493 0.7934 0.2986 0.030 Uiso calc R 1 . .
    C C6 0.50323(18) 0.88894(13) 0.31455(10) 0.0320(4) Uani d . 1 . .
    H H6 0.5556 0.8445 0.3424 0.038 Uiso calc R 1 . .
    C C7 0.46939(18) 1.05156(13) 0.31537(10) 0.0307(4) Uani d . 1 . .
    H H7 0.4585 1.1100 0.3422 0.037 Uiso calc R 1 . .
    C C8 0.38393(16) 1.04175(11) 0.24716(9) 0.0218(3) Uani d . 1 . .
    H H8 0.3765 1.0993 0.2187 0.026 Uiso calc R 1 . .
    C C9 0.25780(16) 1.01308(10) 0.28335(9) 0.0216(3) Uani d . 1 . .
    C C10 0.30414(16) 0.93324(11) 0.32961(9) 0.0232(3) Uani d . 1 . .
    H H10 0.2433 0.9112 0.3674 0.028 Uiso calc R 1 . .
    C C11 0.43220(18) 0.96760(13) 0.36003(10) 0.0314(4) Uani d . 1 . .
    H H11 0.4439 0.9695 0.4143 0.038 Uiso calc R 1 . .
    C C12 0.46489(16) 0.79656(11) 0.16772(9) 0.0256(4) Uani d . 1 . .
    H H12A 0.5445 0.7888 0.1952 0.031 Uiso calc R 1 . .
    H H12B 0.4174 0.7390 0.1704 0.031 Uiso calc R 1 . .
    C C13 0.49385(16) 0.81869(11) 0.08861(9) 0.0236(3) Uani d . 1 . .
    C C14 0.65210(17) 0.84505(12) -0.00387(9) 0.0257(4) Uani d . 1 . .
    H H14 0.5983 0.8978 -0.0179 0.031 Uiso calc R 1 . .
    C C15 0.62849(17) 0.77022(12) -0.05975(10) 0.0276(4) Uani d . 1 . .
    C C16 0.78958(17) 0.87780(12) -0.00307(10) 0.0289(4) Uani d . 1 . .
    H H16A 0.8445 0.8295 0.0167 0.035 Uiso calc R 1 . .
    H H16B 0.8172 0.8913 -0.0536 0.035 Uiso calc R 1 . .
    C C17 0.80165(16) 0.96194(12) 0.04362(10) 0.0265(4) Uani d . 1 . .
    C C18 0.85097(17) 0.95746(12) 0.11397(10) 0.0300(4) Uani d . 1 . .
    H H18 0.8838 0.9018 0.1316 0.036 Uiso calc R 1 . .
    C C19 0.85280(18) 1.03328(13) 0.15874(11) 0.0323(4) Uani d . 1 . .
    H H19 0.8856 1.0290 0.2070 0.039 Uiso calc R 1 . .
    C C20 0.80709(18) 1.11473(13) 0.13338(11) 0.0328(4) Uani d . 1 . .
    H H20 0.8080 1.1665 0.1641 0.039 Uiso calc R 1 . .
    C C21 0.76010(19) 1.12083(13) 0.06335(12) 0.0372(4) Uani d . 1 . .
    H H21 0.7293 1.1770 0.0455 0.045 Uiso calc R 1 . .
    C C22 0.7578(2) 1.04459(13) 0.01874(11) 0.0357(4) Uani d . 1 . .
    H H22 0.7256 1.0493 -0.0296 0.043 Uiso calc R 1 . .
    C C23 0.20364(16) 1.08852(11) 0.33230(9) 0.0243(3) Uani d . 1 . .
    H H23A 0.1209 1.0686 0.3513 0.029 Uiso calc R 1 . .
    H H23B 0.2603 1.0970 0.3747 0.029 Uiso calc R 1 . .
    C C24 0.18689(15) 1.17912(11) 0.29397(9) 0.0219(3) Uani d . 1 . .
    C C25 0.12644(16) 1.26173(11) 0.18574(9) 0.0235(3) Uani d . 1 . .
    H H25 0.2069 1.2964 0.1899 0.028 Uiso calc R 1 . .
    C C26 0.01960(16) 1.31895(11) 0.21642(9) 0.0235(3) Uani d . 1 . .
    C C27 0.09994(16) 1.24235(12) 0.10448(9) 0.0262(4) Uani d . 1 . .
    H H27A 0.0140 1.2172 0.0995 0.031 Uiso calc R 1 . .
    H H27B 0.1032 1.2999 0.0768 0.031 Uiso calc R 1 . .
    C C28 0.19323(18) 1.17667(12) 0.07203(9) 0.0275(4) Uani d . 1 . .
    C C29 0.31774(19) 1.20072(14) 0.06228(10) 0.0341(4) Uani d . 1 . .
    H H29 0.3443 1.2605 0.0737 0.041 Uiso calc R 1 . .
    C C30 0.4044(2) 1.13836(18) 0.03599(11) 0.0459(5) Uani d . 1 . .
    H H30 0.4901 1.1552 0.0303 0.055 Uiso calc R 1 . .
    C C31 0.3659(2) 1.05186(16) 0.01803(11) 0.0469(6) Uani d . 1 . .
    H H31 0.4250 1.0094 -0.0006 0.056 Uiso calc R 1 . .
    C C32 0.2418(2) 1.02721(14) 0.02720(10) 0.0416(5) Uani d . 1 . .
    H H32 0.2151 0.9677 0.0152 0.050 Uiso calc R 1 . .
    C C33 0.1566(2) 1.08942(13) 0.05394(9) 0.0328(4) Uani d . 1 . .
    H H33 0.0711 1.0721 0.0601 0.039 Uiso calc R 1 . .
loop_
    _atom_site_aniso_label
    _atom_site_aniso_U_11
    _atom_site_aniso_U_22
    _atom_site_aniso_U_33
    _atom_site_aniso_U_12
    _atom_site_aniso_U_13
    _atom_site_aniso_U_23
    O1 0.0231(6) 0.0249(6) 0.0253(6) -0.0010(5) 0.0020(5) -0.0041(5)
    O2 0.0264(6) 0.0355(7) 0.0285(6) 0.0043(5) -0.0009(5) -0.0052(5)
    O3 0.0393(7) 0.0267(7) 0.0380(7) -0.0044(6) 0.0108(6) -0.0073(5)
    O4 0.0549(8) 0.0342(7) 0.0240(6) -0.0080(6) 0.0032(6) -0.0060(5)
    O5 0.0231(6) 0.0207(6) 0.0254(6) 0.0004(4) -0.0005(4) -0.0017(5)
    O6 0.0350(7) 0.0229(6) 0.0292(6) 0.0004(5) -0.0051(5) -0.0043(5)
    O7 0.0315(7) 0.0298(6) 0.0338(6) 0.0024(5) 0.0089(6) 0.0043(5)
    O8 0.0316(7) 0.0207(6) 0.0420(7) 0.0030(5) 0.0059(5) 0.0029(5)
    N1 0.0251(7) 0.0242(7) 0.0230(7) -0.0002(6) 0.0005(5) -0.0011(6)
    N2 0.0285(7) 0.0196(7) 0.0230(7) 0.0009(6) -0.0019(5) -0.0012(6)
    C1 0.0339(10) 0.0427(10) 0.0348(10) -0.0041(9) -0.0032(8) -0.0030(9)
    C2 0.0249(9) 0.0286(9) 0.0358(9) 0.0007(7) -0.0038(7) 0.0017(7)
    C3 0.0225(8) 0.0206(7) 0.0210(8) -0.0006(6) 0.0013(6) 0.0008(6)
    C4 0.0231(8) 0.0194(7) 0.0235(8) -0.0003(6) 0.0022(6) 0.0002(6)
    C5 0.0275(8) 0.0199(7) 0.0268(8) 0.0020(6) 0.0048(7) 0.0036(7)
    C6 0.0302(9) 0.0404(10) 0.0253(8) 0.0043(8) -0.0007(7) 0.0044(8)
    C7 0.0309(9) 0.0382(10) 0.0230(8) -0.0071(8) -0.0012(7) -0.0032(8)
    C8 0.0264(8) 0.0178(7) 0.0212(7) -0.0012(6) 0.0015(7) 0.0006(6)
    C9 0.0252(8) 0.0189(8) 0.0208(7) 0.0014(6) 0.0015(6) 0.0006(6)
    C10 0.0273(8) 0.0210(8) 0.0211(7) 0.0014(7) 0.0054(6) 0.0030(6)
    C11 0.0335(10) 0.0322(9) 0.0286(9) 0.0016(8) -0.0060(7) 0.0049(7)
    C12 0.0273(9) 0.0207(8) 0.0288(9) 0.0000(7) 0.0031(7) -0.0011(7)
    C13 0.0260(8) 0.0183(7) 0.0266(8) -0.0006(7) 0.0011(7) -0.0045(6)
    C14 0.0277(9) 0.0260(8) 0.0236(8) -0.0016(7) 0.0016(7) -0.0015(7)
    C15 0.0262(9) 0.0264(9) 0.0303(9) -0.0012(7) 0.0051(7) -0.0040(7)
    C16 0.0276(9) 0.0297(9) 0.0294(9) -0.0013(7) 0.0024(7) -0.0010(7)
    C17 0.0239(8) 0.0258(8) 0.0297(8) -0.0047(7) 0.0052(7) 0.0008(7)
    C18 0.0270(9) 0.0276(9) 0.0354(9) -0.0016(7) 0.0005(7) 0.0052(8)
    C19 0.0298(9) 0.0365(10) 0.0306(9) -0.0045(8) -0.0027(8) -0.0002(8)
    C20 0.0282(9) 0.0268(9) 0.0436(10) -0.0066(7) 0.0046(8) -0.0066(8)
    C21 0.0360(10) 0.0244(9) 0.0512(12) -0.0021(8) -0.0058(9) 0.0059(8)
    C22 0.0405(11) 0.0323(10) 0.0343(9) -0.0064(8) -0.0089(8) 0.0053(8)
    C23 0.0278(8) 0.0246(8) 0.0204(7) 0.0030(7) 0.0012(7) 0.0004(7)
    C24 0.0197(7) 0.0233(8) 0.0228(7) 0.0033(6) 0.0025(6) -0.0026(7)
    C25 0.0245(8) 0.0210(8) 0.0249(8) 0.0003(6) -0.0002(7) 0.0010(7)
    C26 0.0265(8) 0.0237(8) 0.0202(7) 0.0001(7) -0.0021(6) 0.0010(6)
    C27 0.0274(8) 0.0288(8) 0.0225(8) 0.0015(7) -0.0007(7) 0.0032(7)
    C28 0.0344(9) 0.0306(9) 0.0177(7) 0.0047(8) 0.0015(6) 0.0044(7)
    C29 0.0338(10) 0.0417(11) 0.0268(9) -0.0012(8) 0.0027(7) 0.0031(8)
    C30 0.0336(10) 0.0732(16) 0.0308(10) 0.0105(11) 0.0078(8) 0.0135(10)
    C31 0.0612(15) 0.0535(13) 0.0259(9) 0.0258(11) 0.0061(9) 0.0050(9)
    C32 0.0649(14) 0.0374(11) 0.0225(8) 0.0111(10) -0.0015(9) -0.0019(8)
    C33 0.0441(11) 0.0332(10) 0.0210(8) 0.0015(8) -0.0001(7) 0.0007(7)
_geom_special_details
;
All e.s.d.'s (except the e.s.d. in the dihedral angle between two l.s. planes)
are estimated using the full covariance matrix. The cell e.s.d.'s are taken
into account individually in the estimation of e.s.d.'s in distances, angles
and torsion angles; correlations between e.s.d.'s in cell parameters are only
used when they are defined by crystal symmetry. An approximate (isotropic)
treatment of cell e.s.d.'s is used for estimating e.s.d.'s involving l.s.
planes.
;
loop_
    _geom_bond_atom_site_label_1
    _geom_bond_atom_site_label_2
    _geom_bond_site_symmetry_2
    _geom_bond_distance
    _geom_bond_publ_flag
    O1 C4 . 1.434(2) ?
    O1 H1O . 0.961(10) ?
    O2 C13 . 1.239(2) ?
    O3 C15 . 1.202(2) ?
    O4 C15 . 1.333(2) ?
    O4 H4O . 0.961(10) ?
    O5 C9 . 1.436(2) ?
    O5 H5O . 0.949(10) ?
    O6 C24 . 1.230(2) ?
    O7 C26 . 1.202(2) ?
    O8 C26 . 1.316(2) ?
    O8 H8O . 0.968(10) ?
    N1 C13 . 1.332(2) ?
    N1 C14 . 1.447(2) ?
    N1 H1N . 0.950(10) ?
    N2 C24 . 1.337(2) ?
    N2 C25 . 1.447(2) ?
    N2 H2N . 0.956(10) ?
    C1 C7 . 1.499(3) ?
    C1 C2 . 1.511(3) ?
    C1 H1A . 0.9900 ?
    C1 H1B . 0.9900 ?
    C2 C6 . 1.541(3) ?
    C2 C3 . 1.542(2) ?
    C2 H2 . 1.0000 ?
    C3 C4 . 1.541(2) ?
    C3 C8 . 1.589(2) ?
    C3 H3 . 1.0000 ?
    C4 C5 . 1.529(2) ?
    C4 C12 . 1.538(2) ?
    C5 C6 . 1.561(3) ?
    C5 C10 . 1.579(2) ?
    C5 H5 . 1.0000 ?
    C6 C11 . 1.616(3) ?
    C6 H6 . 1.0000 ?
    C7 C11 . 1.537(3) ?
    C7 C8 . 1.549(2) ?
    C7 H7 . 1.0000 ?
    C8 C9 . 1.553(2) ?
    C8 H8 . 1.0000 ?
    C9 C10 . 1.533(2) ?
    C9 C23 . 1.541(2) ?
    C10 C11 . 1.555(3) ?
    C10 H10 . 1.0000 ?
    C11 H11 . 1.0000 ?
    C12 C13 . 1.514(2) ?
    C12 H12A . 0.9900 ?
    C12 H12B . 0.9900 ?
    C14 C15 . 1.526(2) ?
    C14 C16 . 1.539(2) ?
    C14 H14 . 1.0000 ?
    C16 C17 . 1.514(2) ?
    C16 H16A . 0.9900 ?
    C16 H16B . 0.9900 ?
    C17 C22 . 1.384(3) ?
    C17 C18 . 1.390(3) ?
    C18 C19 . 1.388(3) ?
    C18 H18 . 0.9500 ?
    C19 C20 . 1.378(3) ?
    C19 H19 . 0.9500 ?
    C20 C21 . 1.377(3) ?
    C20 H20 . 0.9500 ?
    C21 C22 . 1.391(3) ?
    C21 H21 . 0.9500 ?
    C22 H22 . 0.9500 ?
    C23 C24 . 1.522(2) ?
    C23 H23A . 0.9900 ?
    C23 H23B . 0.9900 ?
    C25 C26 . 1.522(2) ?
    C25 C27 . 1.539(2) ?
    C25 H25 . 1.0000 ?
    C27 C28 . 1.509(2) ?
    C27 H27A . 0.9900 ?
    C27 H27B . 0.9900 ?
    C28 C29 . 1.381(3) ?
    C28 C33 . 1.387(3) ?
    C29 C30 . 1.388(3) ?
    C29 H29 . 0.9500 ?
    C30 C31 . 1.381(4) ?
    C30 H30 . 0.9500 ?
    C31 C32 . 1.378(4) ?
    C31 H31 . 0.9500 ?
    C32 C33 . 1.380(3) ?
    C32 H32 . 0.9500 ?
    C33 H33 . 0.9500 ?
loop_
    _geom_angle_atom_site_label_1
    _geom_angle_atom_site_label_2
    _geom_angle_atom_site_label_3
    _geom_angle_site_symmetry_1
    _geom_angle_site_symmetry_3
    _geom_angle
    _geom_angle_publ_flag
    C4 O1 H1O . . 100.1(15) ?
    C15 O4 H4O . . 108.7(16) ?
    C9 O5 H5O . . 109.6(17) ?
    C26 O8 H8O . . 108.7(18) ?
    C13 N1 C14 . . 120.67(14) ?
    C13 N1 H1N . . 120.4(15) ?
    C14 N1 H1N . . 118.9(15) ?
    C24 N2 C25 . . 120.00(14) ?
    C24 N2 H2N . . 117.4(15) ?
    C25 N2 H2N . . 122.3(15) ?
    C7 C1 C2 . . 93.63(15) ?
    C7 C1 H1A . . 113.0 ?
    C2 C1 H1A . . 113.0 ?
    C7 C1 H1B . . 113.0 ?
    C2 C1 H1B . . 113.0 ?
    H1A C1 H1B . . 110.4 ?
    C1 C2 C6 . . 106.67(16) ?
    C1 C2 C3 . . 105.01(15) ?
    C6 C2 C3 . . 100.90(14) ?
    C1 C2 H2 . . 114.3 ?
    C6 C2 H2 . . 114.3 ?
    C3 C2 H2 . . 114.3 ?
    C4 C3 C2 . . 101.98(13) ?
    C4 C3 C8 . . 114.03(13) ?
    C2 C3 C8 . . 101.45(13) ?
    C4 C3 H3 . . 112.8 ?
    C2 C3 H3 . . 112.8 ?
    C8 C3 H3 . . 112.8 ?
    O1 C4 C5 . . 113.61(13) ?
    O1 C4 C12 . . 105.98(13) ?
    C5 C4 C12 . . 110.02(13) ?
    O1 C4 C3 . . 114.11(13) ?
    C5 C4 C3 . . 100.11(13) ?
    C12 C4 C3 . . 113.13(13) ?
    C4 C5 C6 . . 102.18(13) ?
    C4 C5 C10 . . 116.27(13) ?
    C6 C5 C10 . . 90.56(13) ?
    C4 C5 H5 . . 114.9 ?
    C6 C5 H5 . . 114.9 ?
    C10 C5 H5 . . 114.9 ?
    C2 C6 C5 . . 108.05(14) ?
    C2 C6 C11 . . 100.85(15) ?
    C5 C6 C11 . . 89.21(13) ?
    C2 C6 H6 . . 118.0 ?
    C5 C6 H6 . . 118.0 ?
    C11 C6 H6 . . 118.0 ?
    C1 C7 C11 . . 106.77(16) ?
    C1 C7 C8 . . 105.12(15) ?
    C11 C7 C8 . . 101.62(14) ?
    C1 C7 H7 . . 114.1 ?
    C11 C7 H7 . . 114.1 ?
    C8 C7 H7 . . 114.1 ?
    C7 C8 C9 . . 100.84(13) ?
    C7 C8 C3 . . 101.14(13) ?
    C9 C8 C3 . . 115.70(13) ?
    C7 C8 H8 . . 112.6 ?
    C9 C8 H8 . . 112.6 ?
    C3 C8 H8 . . 112.6 ?
    O5 C9 C10 . . 114.79(13) ?
    O5 C9 C23 . . 103.32(13) ?
    C10 C9 C23 . . 110.87(13) ?
    O5 C9 C8 . . 116.65(13) ?
    C10 C9 C8 . . 99.67(13) ?
    C23 C9 C8 . . 111.85(13) ?
    C9 C10 C11 . . 103.12(13) ?
    C9 C10 C5 . . 114.46(13) ?
    C11 C10 C5 . . 90.82(13) ?
    C9 C10 H10 . . 115.1 ?
    C11 C10 H10 . . 115.1 ?
    C5 C10 H10 . . 115.1 ?
    C7 C11 C10 . . 107.37(14) ?
    C7 C11 C6 . . 100.80(14) ?
    C10 C11 C6 . . 89.41(13) ?
    C7 C11 H11 . . 118.2 ?
    C10 C11 H11 . . 118.2 ?
    C6 C11 H11 . . 118.2 ?
    C13 C12 C4 . . 110.24(13) ?
    C13 C12 H12A . . 109.6 ?
    C4 C12 H12A . . 109.6 ?
    C13 C12 H12B . . 109.6 ?
    C4 C12 H12B . . 109.6 ?
    H12A C12 H12B . . 108.1 ?
    O2 C13 N1 . . 122.52(16) ?
    O2 C13 C12 . . 120.59(15) ?
    N1 C13 C12 . . 116.83(15) ?
    N1 C14 C15 . . 111.29(14) ?
    N1 C14 C16 . . 110.04(14) ?
    C15 C14 C16 . . 112.97(14) ?
    N1 C14 H14 . . 107.4 ?
    C15 C14 H14 . . 107.4 ?
    C16 C14 H14 . . 107.4 ?
    O3 C15 O4 . . 125.04(17) ?
    O3 C15 C14 . . 125.29(16) ?
    O4 C15 C14 . . 109.65(14) ?
    C17 C16 C14 . . 110.13(14) ?
    C17 C16 H16A . . 109.6 ?
    C14 C16 H16A . . 109.6 ?
    C17 C16 H16B . . 109.6 ?
    C14 C16 H16B . . 109.6 ?
    H16A C16 H16B . . 108.1 ?
    C22 C17 C18 . . 118.22(17) ?
    C22 C17 C16 . . 120.73(16) ?
    C18 C17 C16 . . 120.96(16) ?
    C19 C18 C17 . . 120.83(17) ?
    C19 C18 H18 . . 119.6 ?
    C17 C18 H18 . . 119.6 ?
    C20 C19 C18 . . 120.12(17) ?
    C20 C19 H19 . . 119.9 ?
    C18 C19 H19 . . 119.9 ?
    C21 C20 C19 . . 119.85(18) ?
    C21 C20 H20 . . 120.1 ?
    C19 C20 H20 . . 120.1 ?
    C20 C21 C22 . . 119.90(18) ?
    C20 C21 H21 . . 120.1 ?
    C22 C21 H21 . . 120.1 ?
    C17 C22 C21 . . 121.07(17) ?
    C17 C22 H22 . . 119.5 ?
    C21 C22 H22 . . 119.5 ?
    C24 C23 C9 . . 114.38(13) ?
    C24 C23 H23A . . 108.7 ?
    C9 C23 H23A . . 108.7 ?
    C24 C23 H23B . . 108.7 ?
    C9 C23 H23B . . 108.7 ?
    H23A C23 H23B . . 107.6 ?
    O6 C24 N2 . . 120.59(15) ?
    O6 C24 C23 . . 121.95(14) ?
    N2 C24 C23 . . 117.47(14) ?
    N2 C25 C26 . . 110.36(13) ?
    N2 C25 C27 . . 110.76(13) ?
    C26 C25 C27 . . 108.83(13) ?
    N2 C25 H25 . . 109.0 ?
    C26 C25 H25 . . 109.0 ?
    C27 C25 H25 . . 109.0 ?
    O7 C26 O8 . . 124.36(16) ?
    O7 C26 C25 . . 123.14(15) ?
    O8 C26 C25 . . 112.42(14) ?
    C28 C27 C25 . . 112.28(14) ?
    C28 C27 H27A . . 109.1 ?
    C25 C27 H27A . . 109.1 ?
    C28 C27 H27B . . 109.1 ?
    C25 C27 H27B . . 109.1 ?
    H27A C27 H27B . . 107.9 ?
    C29 C28 C33 . . 118.50(18) ?
    C29 C28 C27 . . 120.95(17) ?
    C33 C28 C27 . . 120.50(17) ?
    C28 C29 C30 . . 120.6(2) ?
    C28 C29 H29 . . 119.7 ?
    C30 C29 H29 . . 119.7 ?
    C31 C30 C29 . . 120.1(2) ?
    C31 C30 H30 . . 120.0 ?
    C29 C30 H30 . . 120.0 ?
    C32 C31 C30 . . 119.9(2) ?
    C32 C31 H31 . . 120.1 ?
    C30 C31 H31 . . 120.1 ?
    C31 C32 C33 . . 119.7(2) ?
    C31 C32 H32 . . 120.2 ?
    C33 C32 H32 . . 120.2 ?
    C32 C33 C28 . . 121.3(2) ?
    C32 C33 H33 . . 119.3 ?
    C28 C33 H33 . . 119.3 ?
loop_
    _geom_torsion_atom_site_label_1
    _geom_torsion_atom_site_label_2
    _geom_torsion_atom_site_label_3
    _geom_torsion_atom_site_label_4
    _geom_torsion_site_symmetry_1
    _geom_torsion_site_symmetry_2
    _geom_torsion_site_symmetry_3
    _geom_torsion_site_symmetry_4
    _geom_torsion
    _geom_torsion_publ_flag
    C7 C1 C2 C6 . . . . -52.22(17) ?
    C7 C1 C2 C3 . . . . 54.33(17) ?
    C1 C2 C3 C4 . . . . -152.25(15) ?
    C6 C2 C3 C4 . . . . -41.51(16) ?
    C1 C2 C3 C8 . . . . -34.36(17) ?
    C6 C2 C3 C8 . . . . 76.38(15) ?
    C2 C3 C4 O1 . . . . 174.09(13) ?
    C8 C3 C4 O1 . . . . 65.62(17) ?
    C2 C3 C4 C5 . . . . 52.38(15) ?
    C8 C3 C4 C5 . . . . -56.08(16) ?
    C2 C3 C4 C12 . . . . -64.64(17) ?
    C8 C3 C4 C12 . . . . -173.11(13) ?
    O1 C4 C5 C6 . . . . -162.75(13) ?
    C12 C4 C5 C6 . . . . 78.63(16) ?
    C3 C4 C5 C6 . . . . -40.69(15) ?
    O1 C4 C5 C10 . . . . -65.99(18) ?
    C12 C4 C5 C10 . . . . 175.39(14) ?
    C3 C4 C5 C10 . . . . 56.07(17) ?
    C1 C2 C6 C5 . . . . 125.34(16) ?
    C3 C2 C6 C5 . . . . 15.89(18) ?
    C1 C2 C6 C11 . . . . 32.60(17) ?
    C3 C2 C6 C11 . . . . -76.85(16) ?
    C4 C5 C6 C2 . . . . 15.59(17) ?
    C10 C5 C6 C2 . . . . -101.47(15) ?
    C4 C5 C6 C11 . . . . 116.75(13) ?
    C10 C5 C6 C11 . . . . -0.31(12) ?
    C2 C1 C7 C11 . . . . 53.08(17) ?
    C2 C1 C7 C8 . . . . -54.34(17) ?
    C1 C7 C8 C9 . . . . 153.91(15) ?
    C11 C7 C8 C9 . . . . 42.77(16) ?
    C1 C7 C8 C3 . . . . 34.72(17) ?
    C11 C7 C8 C3 . . . . -76.42(15) ?
    C4 C3 C8 C7 . . . . 108.78(15) ?
    C2 C3 C8 C7 . . . . -0.01(15) ?
    C4 C3 C8 C9 . . . . 0.87(19) ?
    C2 C3 C8 C9 . . . . -107.93(15) ?
    C7 C8 C9 O5 . . . . -176.46(13) ?
    C3 C8 C9 O5 . . . . -68.37(18) ?
    C7 C8 C9 C10 . . . . -52.31(15) ?
    C3 C8 C9 C10 . . . . 55.78(16) ?
    C7 C8 C9 C23 . . . . 64.93(16) ?
    C3 C8 C9 C23 . . . . 173.02(13) ?
    O5 C9 C10 C11 . . . . 165.98(13) ?
    C23 C9 C10 C11 . . . . -77.43(16) ?
    C8 C9 C10 C11 . . . . 40.54(14) ?
    O5 C9 C10 C5 . . . . 68.97(18) ?
    C23 C9 C10 C5 . . . . -174.44(14) ?
    C8 C9 C10 C5 . . . . -56.47(16) ?
    C4 C5 C10 C9 . . . . 1.2(2) ?
    C6 C5 C10 C9 . . . . 105.14(15) ?
    C4 C5 C10 C11 . . . . -103.58(15) ?
    C6 C5 C10 C11 . . . . 0.32(13) ?
    C1 C7 C11 C10 . . . . -127.46(15) ?
    C8 C7 C11 C10 . . . . -17.57(18) ?
    C1 C7 C11 C6 . . . . -34.67(17) ?
    C8 C7 C11 C6 . . . . 75.21(16) ?
    C9 C10 C11 C7 . . . . -14.54(17) ?
    C5 C10 C11 C7 . . . . 100.82(14) ?
    C9 C10 C11 C6 . . . . -115.68(13) ?
    C5 C10 C11 C6 . . . . -0.31(12) ?
    C2 C6 C11 C7 . . . . 0.97(16) ?
    C5 C6 C11 C7 . . . . -107.27(14) ?
    C2 C6 C11 C10 . . . . 108.55(14) ?
    C5 C6 C11 C10 . . . . 0.31(12) ?
    O1 C4 C12 C13 . . . . 64.48(16) ?
    C5 C4 C12 C13 . . . . -172.31(14) ?
    C3 C4 C12 C13 . . . . -61.28(18) ?
    C14 N1 C13 O2 . . . . 2.7(2) ?
    C14 N1 C13 C12 . . . . -174.58(14) ?
    C4 C12 C13 O2 . . . . -51.7(2) ?
    C4 C12 C13 N1 . . . . 125.61(16) ?
    C13 N1 C14 C15 . . . . -79.26(19) ?
    C13 N1 C14 C16 . . . . 154.73(15) ?
    N1 C14 C15 O3 . . . . -10.9(3) ?
    C16 C14 C15 O3 . . . . 113.5(2) ?
    N1 C14 C15 O4 . . . . 167.77(15) ?
    C16 C14 C15 O4 . . . . -67.9(2) ?
    N1 C14 C16 C17 . . . . -64.59(18) ?
    C15 C14 C16 C17 . . . . 170.36(14) ?
    C14 C16 C17 C22 . . . . -74.1(2) ?
    C14 C16 C17 C18 . . . . 102.51(18) ?
    C22 C17 C18 C19 . . . . 1.8(3) ?
    C16 C17 C18 C19 . . . . -174.88(17) ?
    C17 C18 C19 C20 . . . . -1.0(3) ?
    C18 C19 C20 C21 . . . . -0.3(3) ?
    C19 C20 C21 C22 . . . . 0.6(3) ?
    C18 C17 C22 C21 . . . . -1.5(3) ?
    C16 C17 C22 C21 . . . . 175.23(17) ?
    C20 C21 C22 C17 . . . . 0.3(3) ?
    O5 C9 C23 C24 . . . . -71.60(17) ?
    C10 C9 C23 C24 . . . . 164.95(13) ?
    C8 C9 C23 C24 . . . . 54.67(18) ?
    C25 N2 C24 O6 . . . . 3.3(2) ?
    C25 N2 C24 C23 . . . . -176.58(14) ?
    C9 C23 C24 O6 . . . . -136.58(16) ?
    C9 C23 C24 N2 . . . . 43.3(2) ?
    C24 N2 C25 C26 . . . . -73.50(18) ?
    C24 N2 C25 C27 . . . . 165.92(14) ?
    N2 C25 C26 O7 . . . . -25.6(2) ?
    C27 C25 C26 O7 . . . . 96.15(19) ?
    N2 C25 C26 O8 . . . . 157.55(14) ?
    C27 C25 C26 O8 . . . . -80.72(17) ?
    N2 C25 C27 C28 . . . . -51.65(19) ?
    C26 C25 C27 C28 . . . . -173.14(14) ?
    C25 C27 C28 C29 . . . . -68.3(2) ?
    C25 C27 C28 C33 . . . . 109.20(18) ?
    C33 C28 C29 C30 . . . . -0.9(3) ?
    C27 C28 C29 C30 . . . . 176.60(16) ?
    C28 C29 C30 C31 . . . . 1.2(3) ?
    C29 C30 C31 C32 . . . . -0.9(3) ?
    C30 C31 C32 C33 . . . . 0.3(3) ?
    C31 C32 C33 C28 . . . . -0.1(3) ?
    C29 C28 C33 C32 . . . . 0.4(3) ?
    C27 C28 C33 C32 . . . . -177.14(16) ?
loop_
    _geom_hbond_atom_site_label_D
    _geom_hbond_atom_site_label_H
    _geom_hbond_atom_site_label_A
    _geom_hbond_site_symmetry_A
    _geom_hbond_distance_DH
    _geom_hbond_distance_HA
    _geom_hbond_distance_DA
    _geom_hbond_angle_DHA
    N1 H1N O6 4_645 0.950(10) 1.896(10) 2.8399(18) 172(2)
    N2 H2N O5 . 0.956(10) 2.006(19) 2.7579(18) 134(2)
    O1 H1O O2 . 0.961(10) 1.787(15) 2.6649(16) 150(2)
    O5 H5O O1 . 0.949(10) 1.584(14) 2.4886(16) 158(3)
    O4 H4O O7 2_574 0.961(10) 1.844(15) 2.7425(18) 154(2)
    O8 H8O O5 4 0.968(10) 1.683(10) 2.6501(17) 177(3)
data_global
_journal_date_recd_electronic     2010-06-08
_journal_date_accepted     2010-09-07
_journal_name_full     'Acta Crystallographica, Section E'
_journal_year     2010
_journal_volume     66
_journal_issue     10
_journal_page_first     o2537
_journal_page_last     o2538
_journal_paper_category     QO
_journal_coeditor_code     GW2085
_publ_contact_author_name     'Glenn E.M. Maguire'
_publ_contact_author_address
;
School of Chemistry
University of KwaZulu-Natal
Durban
4000
South Africa
;
_publ_contact_author_email     'maguireg@ukzn.ac.za'
_publ_contact_author_fax     ?
_publ_contact_author_phone     ?
_publ_section_title
;\
<i>N</i>,<i>N</i>'-[(8-<i>endo</i>,11-<i>endo</i>-\
Dihydroxypentacyclo[5.4.0.0^2,6^.0^3,10^.0^5,9^]undecane-8,11-diyl)\
bis(methylenecarbonyl)]di-<i>L</i>-phenylalanine
;
loop_
    _publ_author_name
    _publ_author_footnote
    _publ_author_address
    'Karpoormath, Rajshekhar' .
;
School of Chemistry
University of KwaZulu--Natal
Durban 4000
South Africa
;
    'Govender, Patrick' .
;
Department of Biochemistry, University of KwaZulu--Natal, Durban 4000,
South Africa
;
    'Kruger, Hendrik G.' .
;
School of Chemistry
University of KwaZulu--Natal
Durban 4000
South Africa
;
    'Govender, Thavendran' .
;
School of Pharmacy and Pharmacology
University of KwaZulu--Natal
Durban 4000
South Africa
;
    'Maguire, Glenn E. M.' .
;
School of Chemistry
University of KwaZulu--Natal
Durban 4000
South Africa
;
