# Supplementary material for: N,N′-[(8-endo,11-endo-Dihy­droxy­penta­cyclo­[5.4.0.02,6.03,10.05,9]undecane-8,11-di­yl)bis­(methyl­enecarbon­yl)]di-l-phenyl­alanine
Source: Acta Crystallogr Sect E Struct Rep Online. 2010 Sep 11;66(Pt 10):o2537–8. doi: 10.1107/S1600536810035956 (PMC2983209; doi:10.1107/S1600536810035956)
Supplement: Supplementary file 2 [file e-66-o2537-Isup2.hkl]

# 
# h,k,l, Fc-squared, Fo-squared, sigma(Fo-squared) and status flag 
# 
data_I
_shelx_title ' acapy in P2(1)2(1)2(1)' 
_shelx_refln_list_code          4 
_shelx_F_calc_maximum      194.10 
_exptl_crystal_F_000      1248.00 
_reflns_d_resolution_high  0.8356 
 
loop_ 
 _symmetry_equiv_pos_as_xyz 
 'x, y, z' 
 '-x+1/2, -y, z+1/2' 
 'x+1/2, -y+1/2, -z' 
 '-x, y+1/2, -z+1/2' 
 
_cell_length_a    10.6230 
_cell_length_b    14.7773 
_cell_length_c    18.2819 
_cell_angle_alpha  90.000 
_cell_angle_beta   90.000 
_cell_angle_gamma  90.000 
 
_shelx_F_squared_multiplier     1.000 
 
loop_ 
 _refln_index_h 
 _refln_index_k 
 _refln_index_l 
 _refln_F_squared_calc 
 _refln_F_squared_meas 
 _refln_F_squared_sigma 
 _refln_observed_status 
   2   0   0     6210.29     5857.37    102.24 o 
   6   0   0       43.13       33.47      3.27 o 
   8   0   0     1408.95     1441.24     33.11 o 
  10   0   0       81.95       73.86      5.82 o 
   1   1   0     9052.28     8702.01    151.73 o 
   2   1   0      802.55      736.45     13.83 o 
   3   1   0     1370.15     1591.15     29.11 o 
   4   1   0     1424.47     1560.98     21.54 o 
   5   1   0      250.56      275.98     12.19 o 
   6   1   0     2789.62     2889.14     87.69 o 
   7   1   0      107.35      114.88      4.24 o 
   8   1   0      103.94       99.41      3.41 o 
   9   1   0        0.24        0.73      1.47 o 
  10   1   0      596.44      538.14     14.55 o 
  11   1   0        2.81        0.89      2.01 o 
  12   1   0      114.04      119.82      2.97 o 
   1   2   0     8104.03     8701.28    151.73 o 
   2   2   0     2761.81     2545.91     45.48 o 
   3   2   0    10190.94     9659.68    168.47 o 
   4   2   0     3220.07     3389.36     37.09 o 
   5   2   0      363.90      481.43     12.08 o 
   6   2   0        0.18       -1.29      1.29 o 
   7   2   0       51.04       53.21      5.09 o 
   8   2   0       83.57       83.88      4.84 o 
   9   2   0      121.53      133.10      6.55 o 
  10   2   0      991.57      942.24     15.43 o 
  11   2   0       10.24       11.64      2.91 o 
  12   2   0       53.77       45.06      2.80 o 
   1   3   0      517.34      626.20     12.37 o 
   2   3   0     2880.55     2615.57     34.40 o 
   3   3   0     2012.34     2014.74     27.21 o 
   4   3   0      127.75      145.49      2.93 o 
   5   3   0       27.62       19.31      2.00 o 
   6   3   0      127.27      151.90      4.50 o 
   7   3   0      350.19      304.91     10.55 o 
   8   3   0        0.62        1.09      1.54 o 
   9   3   0     1429.16     1320.64     36.20 o 
  10   3   0       38.91       41.48      4.37 o 
  11   3   0       40.81       39.64      2.23 o 
  12   3   0        0.78        1.58      1.48 o 
   0   4   0      551.74      438.81      9.82 o 
   1   4   0     4882.97     4601.68     57.76 o 
   2   4   0       46.45       14.59      1.14 o 
   3   4   0     3429.17     3570.45     47.24 o 
   4   4   0     1551.27     1604.41     29.29 o 
   5   4   0       50.22       53.85      4.00 o 
   6   4   0       89.62       93.88      5.46 o 
   7   4   0     2965.34     2956.34     61.49 o 
   8   4   0       13.03       20.13      1.66 o 
   9   4   0      354.36      318.19      7.56 o 
  10   4   0      597.55      619.89     11.43 o 
  11   4   0       82.69       80.44      3.72 o 
  12   4   0        0.17        2.18      1.82 o 
   1   5   0     1078.01     1135.07     15.95 o 
   2   5   0      129.05      127.35      4.73 o 
   3   5   0      178.99      203.09      4.50 o 
   4   5   0      114.63      136.29      3.86 o 
   5   5   0     2757.76     2904.31     58.58 o 
   6   5   0      376.55      335.11     10.92 o 
   7   5   0     1095.08     1049.91     11.51 o 
   8   5   0       93.55      108.84      3.03 o 
   9   5   0       77.40       78.42      3.98 o 
  10   5   0      108.36       99.66      2.56 o 
  11   5   0      119.25      112.26      5.09 o 
  12   5   0       18.86       17.38      3.27 o 
   0   6   0     2262.21     2420.38     45.48 o 
   1   6   0      432.30      486.18      8.36 o 
   2   6   0       23.12       32.16      4.00 o 
   3   6   0     1978.63     1879.94     25.86 o 
   4   6   0     1380.27     1576.59     30.20 o 
   5   6   0       37.43       23.29      2.91 o 
   6   6   0       90.66       88.78      5.46 o 
   7   6   0        0.24        4.24      1.89 o 
   8   6   0      195.20      201.16      9.56 o 
   9   6   0      479.24      507.40      5.84 o 
  10   6   0       28.48       35.82      2.80 o 
  11   6   0       60.93       68.48      3.21 o 
   1   7   0      504.71      591.46     10.03 o 
   2   7   0     1659.22     1771.08     31.29 o 
   3   7   0      273.07      309.72      9.28 o 
   4   7   0       34.84       38.11      2.73 o 
   6   7   0      726.60      734.40     11.95 o 
   7   7   0     1198.56     1131.31      9.48 o 
   8   7   0      190.50      183.98      4.85 o 
   9   7   0      457.98      471.82      7.31 o 
  10   7   0      457.79      500.71      9.25 o 
  11   7   0       60.42       56.36      3.10 o 
   0   8   0     1416.04     1554.03     31.66 o 
   1   8   0      799.58      777.76     12.86 o 
   2   8   0     3189.85     2996.17     40.26 o 
   3   8   0      574.43      527.46     10.02 o 
   4   8   0      745.29      700.55     14.92 o 
   5   8   0      504.79      557.79     13.83 o 
   6   8   0      859.04      941.51      9.90 o 
   7   8   0      306.02      341.51      5.21 o 
   8   8   0      409.46      433.48      8.28 o 
   9   8   0      203.79      209.27      4.38 o 
  10   8   0       17.58       13.47      1.92 o 
  11   8   0       28.71       27.10      1.53 o 
   1   9   0        1.64       11.40      2.73 o 
   2   9   0     1194.74     1176.04     18.52 o 
   3   9   0       36.88       44.56      3.32 o 
   4   9   0      455.17      458.46     12.01 o 
   5   9   0       95.63       93.11      2.77 o 
   6   9   0      244.39      263.15      4.40 o 
   7   9   0       87.34       94.32      2.56 o 
   8   9   0     1424.94     1539.72     17.70 o 
   9   9   0       32.18       37.04      1.61 o 
  10   9   0        1.44        3.23      1.11 o 
   0  10   0       15.92        8.73      2.91 o 
   1  10   0      123.38      109.34      4.63 o 
   2  10   0      130.67      160.10      7.64 o 
   3  10   0     2075.59     1958.64     36.75 o 
   4  10   0      629.53      640.51      6.57 o 
   5  10   0       16.91       21.18      2.21 o 
   6  10   0      734.38      693.91      8.23 o 
   7  10   0        3.90        6.34      1.12 o 
   8  10   0       40.83       29.93      1.47 o 
   9  10   0        9.76       13.58      1.19 o 
  10  10   0        0.33        1.09      0.90 o 
   1  11   0     1434.14     1302.56     17.88 o 
   2  11   0     1313.91     1302.12     10.03 o 
   3  11   0     1368.54     1287.41      9.72 o 
   4  11   0      509.34      490.67      5.49 o 
   5  11   0      945.18      889.87      9.73 o 
   6  11   0      165.95      203.15      3.50 o 
   7  11   0       75.13       74.92      2.36 o 
   8  11   0      180.94      187.01      3.02 o 
   9  11   0       86.57       94.26      1.98 o 
   0  12   0     1155.69     1145.79     22.92 o 
   1  12   0        9.78       15.76      1.92 o 
   2  12   0        8.25        7.25      1.80 o 
   3  12   0        1.65        4.24      0.97 o 
   4  12   0       60.54       56.32      1.83 o 
   5  12   0      113.45      126.14      2.65 o 
   6  12   0      478.06      461.92      5.44 o 
   7  12   0       36.03       45.75      1.69 o 
   8  12   0        0.38        0.29      0.77 o 
   9  12   0        0.06        0.86      0.90 o 
   1  13   0      409.36      397.98      6.80 o 
   2  13   0      848.16      803.35     13.92 o 
   3  13   0      302.55      299.70      4.49 o 
   4  13   0      141.35      166.11      3.00 o 
   5  13   0       45.62       37.76      1.76 o 
   6  13   0      348.72      381.59      9.09 o 
   7  13   0        1.54        5.68      1.73 o 
   8  13   0        0.47        1.38      1.05 o 
   0  14   0     3199.42     3188.41     43.80 o 
   1  14   0       11.17       14.84      1.59 o 
   2  14   0        5.67        8.41      1.29 o 
   3  14   0      205.43      199.00      3.54 o 
   4  14   0       64.68       67.54      2.56 o 
   5  14   0       78.93       79.67      2.50 o 
   6  14   0       55.78       60.54      2.69 o 
   7  14   0        0.68        2.79      1.14 o 
   1  15   0      419.29      418.22      6.07 o 
   2  15   0       30.27       36.64      1.64 o 
   3  15   0       36.31       44.93      3.81 o 
   4  15   0      244.40      244.72      5.40 o 
   5  15   0       81.72       75.50      2.83 o 
   6  15   0       37.41       31.33      2.00 o 
   0  16   0      289.61      299.82      6.50 o 
   1  16   0        8.45       12.73      2.18 o 
   2  16   0      280.99      315.58      7.64 o 
   3  16   0        1.01        2.06      2.73 o 
   4  16   0       32.28       40.44      2.06 o 
   5  16   0        0.33        1.09      1.46 o 
   2  17   0       16.06       18.19      2.18 o 
   1   0   1      326.78      295.45      5.82 o 
   2   0   1      308.52      320.92      6.91 o 
   3   0   1    16144.79    17027.39    217.36 o 
   4   0   1     1858.04     1663.55     33.84 o 
   5   0   1     1421.99     1395.03     29.47 o 
   6   0   1     3228.02     3268.45     46.31 o 
   7   0   1      511.95      463.41      9.52 o 
   8   0   1      594.33      593.18     20.92 o 
   9   0   1      443.24      426.46      9.22 o 
  10   0   1       11.38       13.10      3.27 o 
  11   0   1       18.08       21.34      2.23 o 
  12   0   1        1.38        3.37      1.32 o 
 -12   1   1       71.89       86.20      3.68 o 
 -11   1   1      184.50      170.02      5.49 o 
 -10   1   1      891.82      868.32     14.53 o 
  -9   1   1       39.84       44.69      2.80 o 
  -8   1   1      326.99      294.84      7.61 o 
  -7   1   1      530.35      505.84     11.46 o 
  -6   1   1      794.63      767.40     13.12 o 
  -5   1   1     1969.38     2148.26     49.30 o 
  -4   1   1     1879.08     2002.46     27.33 o 
  -3   1   1     2461.88     2276.59     30.28 o 
  -2   1   1     3019.49     3403.16     60.04 o 
  -1   1   1      493.79      526.50     10.19 o 
   0   1   1     4315.39     4208.37     73.86 o 
   1   1   1      498.39      532.32      9.82 o 
   2   1   1     3017.79     3291.09     57.85 o 
   3   1   1     2480.94     2247.13     29.62 o 
   4   1   1     1877.46     2015.80     27.18 o 
   5   1   1     1965.88     2121.29     42.94 o 
   6   1   1      787.22      774.58     13.25 o 
   7   1   1      525.94      491.58      9.78 o 
   8   1   1      330.99      316.11      7.84 o 
   9   1   1       39.06       43.00      2.80 o 
  10   1   1      898.53      868.16     20.38 o 
  11   1   1      183.09      187.75      8.00 o 
  12   1   1       73.05       83.69      5.46 o 
 -12   2   1        0.07       -1.00      1.64 o 
 -11   2   1       10.69       12.01      1.74 o 
 -10   2   1      197.05      195.85      6.01 o 
  -9   2   1      314.88      304.93      7.67 o 
  -8   2   1      133.34      145.78      4.15 o 
  -7   2   1     1467.29     1526.55     24.06 o 
  -6   2   1     3135.25     3067.35     43.74 o 
  -5   2   1     6210.56     6442.24     96.97 o 
  -4   2   1     2158.40     2192.11     29.76 o 
  -3   2   1      790.26      663.09      9.88 o 
  -2   2   1    21952.65    21745.17    277.90 o 
  -1   2   1    14769.54    14410.20    250.33 o 
   0   2   1     5965.68     6681.51    116.80 o 
   1   2   1    14729.99    14104.64    173.28 o 
   2   2   1    21959.46    21190.67    368.22 o 
   3   2   1      792.38      706.39     13.10 o 
   4   2   1     2165.40     2225.99     29.76 o 
   5   2   1     6210.62     6364.59    122.62 o 
   6   2   1     3122.65     3123.17     44.51 o 
   7   2   1     1465.69     1550.08     24.18 o 
   8   2   1      133.77      144.30      4.06 o 
   9   2   1      318.65      317.65     10.55 o 
  10   2   1      197.06      212.86      8.73 o 
  11   2   1       10.66        9.46      2.91 o 
  12   2   1        0.07        0.24      1.23 o 
 -12   3   1       30.18       29.33      1.82 o 
 -11   3   1       47.00       43.73      2.59 o 
 -10   3   1      216.18      215.81      6.16 o 
  -9   3   1      130.62      130.61      4.17 o 
  -8   3   1      368.22      381.19      6.39 o 
  -7   3   1      585.06      593.09     16.37 o 
  -6   3   1      152.96      149.92      4.61 o 
  -5   3   1      555.67      616.89      8.46 o 
  -4   3   1       71.70       92.46      2.95 o 
  -3   3   1     4486.50     4611.10     60.19 o 
  -2   3   1       36.36       40.91      9.10 o 
  -1   3   1    13049.05    13369.93    232.50 o 
   0   3   1     5169.72     5571.74     97.88 o 
   1   3   1    13039.70    13543.41    166.46 o 
   2   3   1       35.82       34.57      2.18 o 
   3   3   1     4475.79     4557.67     80.78 o 
   4   3   1       71.98       88.42      3.64 o 
   5   3   1      556.28      634.93     15.65 o 
   6   3   1      151.94      141.18      6.55 o 
   7   3   1      588.53      582.17     16.01 o 
   8   3   1      364.55      381.91      6.91 o 
   9   3   1      130.23      118.73      6.29 o 
  10   3   1      218.54      203.85      6.19 o 
  11   3   1       46.65       43.25      2.95 o 
  12   3   1       30.34       27.45      2.18 o 
 -12   4   1       23.96       21.16      1.66 o 
 -11   4   1       39.06       36.02      3.64 o 
 -10   4   1      138.58      140.56      5.09 o 
  -9   4   1      575.00      579.40     14.74 o 
  -8   4   1     1959.22     1817.43     18.17 o 
  -7   4   1      338.99      346.03     11.64 o 
  -6   4   1      708.75      745.91     18.56 o 
  -5   4   1      630.20      689.72     11.43 o 
  -4   4   1      313.26      385.94      7.07 o 
  -3   4   1     5147.12     5054.70     65.97 o 
  -2   4   1     2925.38     2826.17     37.50 o 
  -1   4   1     1360.18     1403.76     26.56 o 
   0   4   1      335.34      316.78      5.40 o 
   1   4   1     1356.45     1409.25     18.78 o 
   2   4   1     2929.24     2903.36     37.18 o 
   3   4   1     5141.34     5003.03     88.78 o 
   4   4   1      312.13      381.04      6.93 o 
   5   4   1      634.83      694.24     16.74 o 
   6   4   1      712.90      719.35     18.19 o 
   7   4   1      345.14      370.04     12.01 o 
   8   4   1     1946.50     1837.86     18.46 o 
   9   4   1      580.67      581.46     11.05 o 
  10   4   1      136.18      140.96      6.37 o 
  11   4   1       39.08       37.43      1.72 o 
  12   4   1       23.11       17.47      2.55 o 
 -12   5   1       86.35       75.58      6.91 o 
 -11   5   1      104.39      100.05      3.83 o 
 -10   5   1       71.12       72.29      8.55 o 
  -9   5   1       85.29       88.17      2.32 o 
  -8   5   1      318.49      313.41      5.12 o 
  -7   5   1     1358.62     1353.98     14.14 o 
  -6   5   1      401.45      390.42     12.01 o 
  -5   5   1      553.94      640.37     15.28 o 
  -4   5   1      514.41      540.68     10.55 o 
  -3   5   1      578.09      425.18      7.46 o 
  -2   5   1     1449.37     1519.47     29.47 o 
  -1   5   1     3261.50     3732.84     47.60 o 
   0   5   1     3603.61     3767.97     48.11 o 
   1   5   1     3244.68     3689.79     47.08 o 
   2   5   1     1456.58     1518.38     28.56 o 
   3   5   1      576.52      416.89      6.02 o 
   4   5   1      519.37      553.49      9.25 o 
   5   5   1      546.90      634.93     16.01 o 
   6   5   1      406.35      413.71     12.37 o 
   7   5   1     1355.84     1335.04     16.29 o 
   8   5   1      315.12      300.69      5.01 o 
   9   5   1       84.50       91.31      4.24 o 
  10   5   1       70.18       67.62      2.93 o 
  11   5   1      104.09      103.07      5.64 o 
  12   5   1       88.43       65.13      3.64 o 
 -11   6   1       50.36       58.81      4.60 o 
 -10   6   1       96.47       95.85      4.09 o 
  -9   6   1      439.74      451.46      7.17 o 
  -8   6   1     2048.44     2051.72     16.01 o 
  -7   6   1      484.50      488.46      6.62 o 
  -6   6   1       37.54       37.48      4.00 o 
  -5   6   1      318.54      334.67      7.19 o 
  -4   6   1     1339.19     1379.25     20.31 o 
  -3   6   1      531.45      575.99     13.46 o 
  -2   6   1     1297.53     1267.25     18.14 o 
  -1   6   1     3175.89     3206.20     41.68 o 
   0   6   1      126.73      127.24      3.60 o 
   1   6   1     3174.58     3170.85     41.17 o 
   2   6   1     1292.09     1249.54     31.29 o 
   3   6   1      533.08      577.86      9.65 o 
   4   6   1     1350.40     1386.50     16.58 o 
   5   6   1      321.55      337.30     10.19 o 
   6   6   1       36.68       38.57      4.00 o 
   7   6   1      485.32      486.03      5.88 o 
   8   6   1     2049.24     2044.43     20.34 o 
   9   6   1      444.49      458.16     17.83 o 
  10   6   1       98.35       99.23      3.98 o 
  11   6   1       50.68       54.91      2.95 o 
 -11   7   1      104.98       87.73      3.61 o 
 -10   7   1      146.59      157.33      3.73 o 
  -9   7   1        2.37        4.99      1.36 o 
  -8   7   1     1250.51     1214.36     14.75 o 
  -7   7   1      100.27       99.09      2.22 o 
  -6   7   1      125.11      139.17      3.26 o 
  -4   7   1     1899.79     1891.53     26.89 o 
  -3   7   1     1036.16      986.53     15.31 o 
  -2   7   1     2693.23     2863.24     64.04 o 
  -1   7   1       93.61      110.28      3.72 o 
   0   7   1     1386.96     1593.41     26.56 o 
   1   7   1       95.77      101.33      3.60 o 
   2   7   1     2702.46     2833.85     66.95 o 
   3   7   1     1038.78      974.95     15.05 o 
   4   7   1     1900.04     1905.95     26.75 o 
   6   7   1      122.69      144.27      3.73 o 
   7   7   1      100.84      105.15      2.80 o 
   8   7   1     1252.59     1216.87     10.26 o 
   9   7   1        2.27        1.99      1.00 o 
  10   7   1      146.87      148.94      6.73 o 
  11   7   1      106.53       85.92      4.18 o 
 -11   8   1        7.58        9.36      1.44 o 
 -10   8   1       45.62       43.86      1.76 o 
  -9   8   1       59.49       64.55      3.05 o 
  -8   8   1      561.41      542.50      8.10 o 
  -7   8   1      166.48      161.77      3.48 o 
  -6   8   1      183.67      150.78      2.86 o 
  -5   8   1        7.75        9.63      2.01 o 
  -4   8   1      212.76      217.26      6.16 o 
  -3   8   1       33.87       36.67      2.95 o 
  -2   8   1      966.41     1027.09     16.20 o 
  -1   8   1      108.88      107.89      3.86 o 
   0   8   1      436.04      464.10      8.75 o 
   1   8   1      109.00      107.49      3.98 o 
   2   8   1      970.72     1053.52     16.34 o 
   3   8   1       34.51       42.66      2.95 o 
   4   8   1      210.46      228.87      8.73 o 
   5   8   1        8.27       10.55      2.55 o 
   6   8   1      180.96      153.86      2.54 o 
   7   8   1      167.96      164.34      2.88 o 
   8   8   1      567.83      543.87      7.13 o 
   9   8   1       60.74       70.36      2.44 o 
  10   8   1       45.09       41.17      3.09 o 
  11   8   1        7.83        8.83      1.61 o 
 -10   9   1       33.35       34.28      1.70 o 
  -9   9   1       84.21       99.72      2.31 o 
  -8   9   1      492.94      484.15      7.34 o 
  -7   9   1      141.43      145.07      3.26 o 
  -6   9   1      490.04      456.06      6.17 o 
  -5   9   1       48.96       49.11      1.75 o 
  -4   9   1      278.73      275.44      8.73 o 
  -3   9   1      244.86      235.64      6.42 o 
  -2   9   1      508.48      479.30      9.65 o 
  -1   9   1      511.66      508.35      9.90 o 
   0   9   1      192.49      158.66      5.64 o 
   1   9   1      515.69      501.66      9.78 o 
   2   9   1      503.11      482.10      9.65 o 
   3   9   1      244.11      226.58      6.42 o 
   4   9   1      275.93      280.84      6.47 o 
   5   9   1       50.57       51.03      1.51 o 
   6   9   1      487.24      449.93      5.64 o 
   7   9   1      140.45      140.60      3.04 o 
   8   9   1      493.87      494.53      6.09 o 
   9   9   1       82.20       98.71      2.62 o 
  10   9   1       33.81       32.45      1.34 o 
 -10  10   1       81.27       98.96      2.63 o 
  -9  10   1      213.40      226.63      3.35 o 
  -8  10   1      136.22      143.07      2.78 o 
  -7  10   1       24.68       29.04      1.52 o 
  -6  10   1      174.31      183.13      3.48 o 
  -5  10   1      213.77      222.77      3.47 o 
  -4  10   1      189.24      191.25      3.49 o 
  -3  10   1      257.53      256.31      6.56 o 
  -2  10   1      829.86      785.57     17.10 o 
  -1  10   1     1925.67     1833.54     27.14 o 
   0  10   1      592.43      597.82     16.37 o 
   1  10   1     1925.44     1815.14     26.89 o 
   2  10   1      827.81      801.58     20.01 o 
   3  10   1      257.88      254.63      5.27 o 
   4  10   1      190.69      195.53      3.19 o 
   5  10   1      212.50      221.68      4.67 o 
   6  10   1      175.95      186.30      3.37 o 
   7  10   1       24.49       27.75      1.62 o 
   8  10   1      133.82      144.56      3.08 o 
   9  10   1      215.14      228.42      2.94 o 
  10  10   1       81.56       96.15      3.15 o 
  -9  11   1       26.11       25.14      1.19 o 
  -8  11   1        5.95        7.37      1.30 o 
  -7  11   1       28.38       31.66      1.46 o 
  -6  11   1      386.40      393.96      5.54 o 
  -5  11   1      318.81      308.36      5.62 o 
  -4  11   1     1274.20     1260.52     11.21 o 
  -3  11   1      691.73      654.36      8.74 o 
  -2  11   1     2289.85     2196.97     21.11 o 
  -1  11   1     1302.56     1235.69     13.93 o 
   0  11   1        0.14        2.53      1.81 o 
   1  11   1     1307.77     1249.36     17.37 o 
   2  11   1     2292.73     2174.76     22.83 o 
   3  11   1      689.98      647.36      7.41 o 
   4  11   1     1273.25     1262.45      9.51 o 
   5  11   1      319.68      310.04      3.99 o 
   6  11   1      388.32      392.21      4.43 o 
   7  11   1       28.29       34.50      1.69 o 
   8  11   1        5.55        8.03      1.00 o 
   9  11   1       26.41       23.34      1.15 o 
  -9  12   1      107.90      117.09      2.64 o 
  -8  12   1       40.65       45.33      1.55 o 
  -7  12   1        2.16        2.86      0.84 o 
  -6  12   1       84.92       99.57      1.77 o 
  -5  12   1       51.97       60.38      1.71 o 
  -4  12   1     1018.21     1017.57      8.50 o 
  -3  12   1      126.81      134.78      2.37 o 
  -2  12   1     2280.38     2213.60     18.56 o 
  -1  12   1     1589.43     1545.65     15.54 o 
   0  12   1      236.70      237.94      4.96 o 
   1  12   1     1587.95     1501.49     20.20 o 
   2  12   1     2291.43     2164.01     20.88 o 
   3  12   1      128.82      129.61      2.75 o 
   4  12   1     1017.24     1010.10     10.12 o 
   5  12   1       53.90       61.89      1.97 o 
   6  12   1       84.66       99.02      2.30 o 
   7  12   1        2.09        1.79      0.99 o 
   8  12   1       39.79       45.46      2.05 o 
   9  12   1      106.95      108.79      4.73 o 
  -8  13   1      157.75      162.21      3.79 o 
  -7  13   1       94.70      104.77      2.40 o 
  -6  13   1      125.45      133.97      4.88 o 
  -5  13   1       85.77       80.93      2.52 o 
  -4  13   1        3.88        6.02      1.25 o 
  -3  13   1      273.26      286.61      4.48 o 
  -2  13   1      263.88      260.22      5.21 o 
  -1  13   1     1709.60     1647.51     19.35 o 
   0  13   1        0.67        1.90      1.42 o 
   1  13   1     1710.63     1684.83     19.82 o 
   2  13   1      264.16      245.69      4.07 o 
   3  13   1      273.47      287.63      4.38 o 
   4  13   1        3.70        5.59      1.24 o 
   5  13   1       84.07       84.41      2.41 o 
   6  13   1      126.39      130.32      2.82 o 
   7  13   1       95.61      113.97      2.45 o 
   8  13   1      158.53      166.68      3.98 o 
  -7  14   1       49.78       60.27      2.02 o 
  -6  14   1      203.22      186.20      3.71 o 
  -5  14   1      354.41      391.52      7.46 o 
  -4  14   1      426.02      418.68      7.52 o 
  -3  14   1      587.59      573.76      9.52 o 
  -2  14   1       63.88       68.44      3.40 o 
  -1  14   1       52.66       54.09      2.84 o 
   0  14   1       98.02       97.25      4.36 o 
   1  14   1       53.15       54.74      2.06 o 
   2  14   1       64.91       64.20      2.20 o 
   3  14   1      592.50      604.14      7.02 o 
   4  14   1      428.78      429.02      6.30 o 
   5  14   1      354.14      396.12      5.94 o 
   6  14   1      204.38      192.84      4.46 o 
   7  14   1       49.22       64.40      2.57 o 
  -6  15   1        8.98        7.43      1.05 o 
  -5  15   1      163.30      164.19      6.73 o 
  -4  15   1      173.35      177.58      4.37 o 
  -3  15   1      613.29      614.01      8.90 o 
  -2  15   1       53.94       58.05      4.68 o 
  -1  15   1      154.24      161.35      4.50 o 
   0  15   1       16.89       15.32      1.74 o 
   1  15   1      157.28      166.98      5.02 o 
   2  15   1       52.54       55.04      2.00 o 
   3  15   1      614.27      632.77      8.77 o 
   4  15   1      173.74      182.12      3.56 o 
   5  15   1      164.93      176.86      4.24 o 
   6  15   1        8.72        9.15      1.29 o 
  -5  16   1       44.37       46.13      3.64 o 
  -4  16   1      245.39      264.84      9.10 o 
  -3  16   1       98.29       94.69      3.09 o 
  -2  16   1       39.65       43.66      3.27 o 
  -1  16   1        0.94        3.27      1.82 o 
   0  16   1      131.61      132.65      3.11 o 
   1  16   1        0.98        3.09      1.29 o 
   2  16   1       40.30       44.89      1.92 o 
   3  16   1      101.38      104.47      4.55 o 
   4  16   1      247.57      268.26      4.97 o 
   5  16   1       43.97       45.85      2.91 o 
  -1  17   1       12.97       12.37      1.82 o 
   0  17   1       13.45       15.65      2.18 o 
   1  17   1       13.27        9.10      1.82 o 
   2  17   1      136.19      133.17      4.73 o 
   0   0   2    13650.67    12610.19    221.23 o 
   2   0   2    14664.32    14049.98    244.15 o 
   3   0   2    13618.78    13613.71    236.87 o 
   4   0   2      237.56      290.36      8.00 o 
   5   0   2       48.91       40.02      3.64 o 
   6   0   2      579.86      536.69     14.19 o 
   7   0   2      335.87      314.20      7.33 o 
   8   0   2        6.91       15.07      1.48 o 
   9   0   2      335.24      325.15      7.94 o 
  10   0   2      413.41      413.71     12.37 o 
  11   0   2       56.26       57.40      5.28 o 
  12   0   2      232.95      224.74      4.11 o 
 -12   1   2       59.95       49.94      2.80 o 
 -11   1   2        8.43        4.50      2.01 o 
 -10   1   2     1013.87     1007.48     16.07 o 
  -9   1   2      362.80      312.19      6.40 o 
  -8   1   2      214.42      182.95      5.25 o 
  -7   1   2        5.82        2.73      1.54 o 
  -6   1   2      884.15      939.12     21.83 o 
  -5   1   2       57.78       82.41      7.28 o 
  -4   1   2     2122.30     2236.42     43.66 o 
  -3   1   2     7077.48     6898.09    113.52 o 
  -2   1   2    15731.66    16149.53    255.61 o 
  -1   1   2    14191.37    13928.08    241.60 o 
   0   1   2     4375.58     3825.59     66.95 o 
   1   1   2    14167.36    13440.05    166.33 o 
   2   1   2    15754.73    15839.06    276.53 o 
   3   1   2     7065.47     6743.96     86.71 o 
   4   1   2     2133.54     2326.14     46.21 o 
   5   1   2       57.90       70.95      4.00 o 
   6   1   2      875.81      929.65     21.47 o 
   7   1   2        5.81       13.04      2.37 o 
   8   1   2      213.84      184.10      3.81 o 
   9   1   2      361.48      319.73      6.55 o 
  10   1   2     1008.60     1063.19     23.65 o 
  11   1   2        8.41       13.83      3.27 o 
  12   1   2       59.34       53.36      2.43 o 
 -12   2   2      155.68      142.81      4.35 o 
 -11   2   2        9.13        9.02      1.42 o 
 -10   2   2       87.88       92.34      5.64 o 
  -9   2   2      163.61      154.90      4.44 o 
  -8   2   2      109.40      107.27      2.94 o 
  -7   2   2      156.40      155.58      5.01 o 
  -6   2   2      120.17      101.88      5.46 o 
  -5   2   2      568.16      548.79     10.01 o 
  -4   2   2     3245.14     3405.02     45.43 o 
  -3   2   2     7756.10     7992.82    103.18 o 
  -2   2   2     2928.95     2868.17     37.61 o 
  -1   2   2    10807.37    10632.63    185.20 o 
   0   2   2     4673.46     4530.38     79.68 o 
   1   2   2    10766.39    10810.12    133.02 o 
   2   2   2     2918.45     2786.42     49.12 o 
   3   2   2     7757.67     7700.99     98.91 o 
   4   2   2     3223.63     3282.72     64.04 o 
   5   2   2      570.16      521.77     13.10 o 
   6   2   2      119.00      115.34      5.46 o 
   7   2   2      155.42      158.28      5.15 o 
   8   2   2      111.97      103.59      3.57 o 
   9   2   2      164.62      165.51      5.64 o 
  10   2   2       87.82       93.26      4.37 o 
  11   2   2        8.71        7.76      1.92 o 
  12   2   2      155.38      156.35      4.23 o 
 -12   3   2       26.22       24.01      2.91 o 
 -11   3   2      201.66      212.13      5.75 o 
 -10   3   2      412.04      391.15      8.59 o 
  -9   3   2       76.10       88.29      5.78 o 
  -8   3   2       44.00       40.09      1.92 o 
  -7   3   2      267.79      276.53      9.82 o 
  -6   3   2     1658.62     1717.54     20.63 o 
  -5   3   2     1067.76     1051.59     16.04 o 
  -4   3   2     2121.97     2060.72     28.50 o 
  -3   3   2      554.74      539.99      8.74 o 
  -2   3   2      959.67     1069.53     15.04 o 
  -1   3   2      578.65      443.91      9.82 o 
   0   3   2     6373.73     6080.78    106.61 o 
   1   3   2      570.05      437.76      6.69 o 
   2   3   2      959.59     1064.11     14.28 o 
   3   3   2      563.58      541.06     11.28 o 
   6   3   2     1667.99     1746.15     37.48 o 
   7   3   2      264.44      268.89      9.82 o 
   8   3   2       44.79       39.68      2.50 o 
   9   3   2       73.84       72.26      6.91 o 
  10   3   2      412.13      378.07     12.01 o 
  11   3   2      200.38      193.66      5.53 o 
  12   3   2       26.64       25.15      2.24 o 
 -12   4   2       86.15       79.58      4.00 o 
 -11   4   2       76.98       77.20      3.72 o 
 -10   4   2      105.93       95.06      2.92 o 
  -9   4   2       28.08       30.92      2.16 o 
  -8   4   2      162.15      158.97      3.29 o 
  -7   4   2      312.87      296.91     10.55 o 
  -6   4   2      260.81      268.16      9.10 o 
  -5   4   2      746.64      828.83     13.49 o 
  -4   4   2      590.40      569.37     14.55 o 
  -3   4   2      581.48      532.37      8.74 o 
  -2   4   2      691.53      643.85      9.90 o 
  -1   4   2      178.46      211.76      5.82 o 
   0   4   2     4410.31     4648.06     58.40 o 
   1   4   2      172.29      200.86      4.12 o 
   2   4   2      691.81      649.08      9.65 o 
   3   4   2      584.99      539.03     20.74 o 
   6   4   2      260.72      265.25      9.10 o 
   7   4   2      309.91      301.17      7.19 o 
   8   4   2      159.26      163.07      6.33 o 
   9   4   2       27.98       40.75      3.09 o 
  10   4   2      105.37       94.07      4.24 o 
  11   4   2       75.28       71.80      2.89 o 
  12   4   2       85.81       80.38      3.64 o 
 -12   5   2       19.94       16.01      2.18 o 
 -11   5   2      260.98      278.53      6.99 o 
 -10   5   2      162.21      173.12      3.72 o 
  -9   5   2      455.95      469.65      6.01 o 
  -8   5   2      174.24      156.84      2.74 o 
  -7   5   2      965.64      929.69     11.09 o 
  -6   5   2      751.34      813.58     20.38 o 
  -5   5   2     1176.35     1299.04     19.65 o 
  -4   5   2      590.99      702.58     11.57 o 
  -3   5   2     3731.17     3978.36     52.91 o 
  -2   5   2     4239.93     4855.31     86.96 o 
  -1   5   2       78.75       84.78      4.00 o 
   0   5   2     1570.30     1854.19     25.11 o 
   1   5   2       79.04       86.19      3.46 o 
   2   5   2     4255.54     4878.65     61.62 o 
   3   5   2     3722.31     3920.97     50.04 o 
   5   5   2     1178.27     1237.84     27.29 o 
   6   5   2      754.77      846.33     20.74 o 
   7   5   2      961.98      929.59     10.43 o 
   8   5   2      174.17      169.24      3.32 o 
   9   5   2      452.89      464.97      9.51 o 
  10   5   2      162.26      169.28      5.27 o 
  11   5   2      259.12      262.71      6.17 o 
 -11   6   2       28.07       30.56      1.79 o 
 -10   6   2      491.26      462.24     11.37 o 
  -9   6   2     1255.08     1238.68     13.11 o 
  -8   6   2      665.80      608.19      7.13 o 
  -7   6   2      179.57      187.53      2.58 o 
  -6   6   2      638.98      627.65     16.74 o 
  -5   6   2      396.64      444.90      8.87 o 
  -4   6   2      292.04      284.10      6.17 o 
  -3   6   2     1107.92     1201.46     24.74 o 
  -2   6   2      603.87      599.64     13.83 o 
  -1   6   2     1312.38     1330.50     18.91 o 
   0   6   2     1302.10     1139.80     16.47 o 
   1   6   2     1303.84     1306.86     32.20 o 
   2   6   2      609.05      586.97     16.01 o 
   3   6   2     1109.55     1217.21     17.62 o 
   4   6   2      291.74      281.26      8.73 o 
   6   6   2      647.34      641.31     11.79 o 
   7   6   2      177.21      189.97      3.40 o 
   8   6   2      662.45      628.22      7.17 o 
   9   6   2     1263.11     1254.09     27.39 o 
  10   6   2      486.64      459.37      5.86 o 
  11   6   2       27.20       32.15      2.73 o 
 -11   7   2       41.41       51.47      2.00 o 
 -10   7   2       65.96       57.33      2.15 o 
  -9   7   2      558.75      553.81      8.16 o 
  -8   7   2      184.20      173.49      4.16 o 
  -7   7   2       96.29      109.18      3.27 o 
  -6   7   2      152.70      137.43      2.99 o 
  -5   7   2      946.80      948.94     21.83 o 
  -4   7   2        2.31        1.82      2.18 o 
  -3   7   2     1357.10     1475.08     30.20 o 
  -2   7   2      699.01      708.57     11.70 o 
  -1   7   2     1522.56     1632.30     23.03 o 
   0   7   2     1937.56     1992.89     27.27 o 
   1   7   2     1515.57     1612.25     22.64 o 
   2   7   2      699.79      732.05     11.96 o 
   3   7   2     1365.70     1525.95     21.74 o 
   6   7   2      155.03      148.54      2.93 o 
   7   7   2       95.58      108.26      2.68 o 
   8   7   2      183.15      182.91      3.76 o 
   9   7   2      555.21      558.48      8.23 o 
  10   7   2       64.47       51.57      2.52 o 
  11   7   2       40.70       49.32      2.57 o 
 -11   8   2      160.73      173.72      5.09 o 
 -10   8   2        3.37        1.75      0.97 o 
  -9   8   2      234.61      252.73      6.52 o 
  -8   8   2      588.96      558.33      8.24 o 
  -7   8   2      145.83      141.42      3.41 o 
  -6   8   2      613.57      599.05      8.96 o 
  -5   8   2       88.73       89.87      5.46 o 
  -4   8   2      387.26      401.46      8.74 o 
  -3   8   2      135.36      126.50      4.50 o 
  -2   8   2      768.41      825.45     11.53 o 
  -1   8   2      343.66      373.17      7.72 o 
   0   8   2      516.28      562.79     10.29 o 
   1   8   2      339.50      369.82      7.59 o 
   2   8   2      772.10      888.03     38.57 o 
   3   8   2      131.06      124.87      4.50 o 
   5   8   2       89.07      118.98      5.46 o 
   6   8   2      612.55      613.56      7.07 o 
   7   8   2      144.94      146.63      3.20 o 
   8   8   2      590.05      591.36      5.83 o 
   9   8   2      233.05      242.67      5.15 o 
  10   8   2        3.38        1.82      1.26 o 
  11   8   2      162.88      172.15      7.28 o 
 -10   9   2        1.12        3.68      0.88 o 
  -9   9   2      103.53      118.14      2.70 o 
  -8   9   2      221.41      227.43      3.61 o 
  -7   9   2      212.77      195.15      3.65 o 
  -6   9   2      180.47      188.90      2.96 o 
  -5   9   2      428.72      405.08      4.93 o 
  -4   9   2      322.42      295.82      9.46 o 
  -3   9   2      936.73      849.99     12.29 o 
  -2   9   2      269.31      283.54      6.63 o 
  -1   9   2      218.69      201.27      5.66 o 
   0   9   2       57.78       86.58      5.46 o 
   1   9   2      221.27      196.48      6.00 o 
   2   9   2      272.01      285.66      7.82 o 
   3   9   2      939.99      888.54     21.47 o 
   4   9   2      317.30      302.00      8.73 o 
   5   9   2      424.79      401.07      5.07 o 
   6   9   2      177.93      194.51      2.75 o 
   7   9   2      211.38      203.12      3.03 o 
   8   9   2      224.66      234.70      4.04 o 
   9   9   2      104.80      126.44      3.47 o 
  10   9   2        1.17        1.78      0.88 o 
 -10  10   2      204.52      210.06      4.15 o 
  -9  10   2      221.82      230.91      4.94 o 
  -8  10   2       43.71       46.14      1.75 o 
  -7  10   2      521.75      532.37      6.06 o 
  -6  10   2      164.09      172.27      3.69 o 
  -5  10   2      249.51      240.45      3.30 o 
  -4  10   2      249.28      238.36      5.41 o 
  -3  10   2      442.87      448.40      7.42 o 
  -2  10   2        6.81       14.63      2.73 o 
  -1  10   2      425.60      421.03      9.79 o 
   0  10   2      267.27      250.70      6.81 o 
   1  10   2      432.06      427.48     16.01 o 
   2  10   2        7.49       18.70      2.09 o 
   3  10   2      443.14      434.47      5.15 o 
   4  10   2      250.12      231.68      2.52 o 
   5  10   2      249.56      241.18      2.48 o 
   6  10   2      163.46      167.73      2.56 o 
   7  10   2      524.44      553.80      5.73 o 
   8  10   2       44.96       47.58      1.60 o 
   9  10   2      219.78      228.92      3.24 o 
  10  10   2      203.52      207.22      6.99 o 
  -9  11   2       93.31       97.22      2.59 o 
  -8  11   2       29.38       30.64      1.61 o 
  -7  11   2      171.03      161.46      2.97 o 
  -6  11   2       23.05       14.16      1.53 o 
  -5  11   2     1048.01     1028.52      8.77 o 
  -4  11   2     1184.54     1151.99     11.62 o 
  -3  11   2       50.09       61.94      2.59 o 
  -2  11   2      460.18      422.62      7.12 o 
  -1  11   2      117.91      120.88      4.44 o 
   0  11   2       89.10       89.71      3.13 o 
   1  11   2      120.29      119.31      4.10 o 
   2  11   2      459.92      430.06      3.85 o 
   3  11   2       48.89       55.74      1.42 o 
   4  11   2     1188.00     1156.25     12.09 o 
   5  11   2     1052.85     1079.30     10.24 o 
   6  11   2       22.30       17.08      1.57 o 
   7  11   2      173.05      170.64      3.12 o 
   8  11   2       28.49       29.76      1.61 o 
   9  11   2       91.54       89.48      2.09 o 
  -9  12   2       30.90       34.65      1.92 o 
  -8  12   2       18.65       21.61      1.34 o 
  -7  12   2       20.03       21.77      1.15 o 
  -6  12   2      119.83      121.79      2.90 o 
  -5  12   2      144.60      149.56      3.46 o 
  -4  12   2      524.19      541.58      7.90 o 
  -3  12   2      352.29      351.72      7.60 o 
  -2  12   2     1958.99     1892.59     14.72 o 
  -1  12   2       19.34       21.16      1.20 o 
   0  12   2       16.97       20.15      1.15 o 
   1  12   2       19.64       23.18      1.95 o 
   2  12   2     1956.46     1845.49     18.20 o 
   3  12   2      350.76      360.11      4.83 o 
   4  12   2      528.44      546.00     10.35 o 
   5  12   2      141.49      144.26      3.30 o 
   6  12   2      120.53      122.58      2.84 o 
   7  12   2       21.00       21.43      1.81 o 
   8  12   2       18.94       24.73      2.74 o 
   9  12   2       30.73       36.88      2.18 o 
  -8  13   2       46.48       53.78      1.95 o 
  -7  13   2      281.35      273.07      3.99 o 
  -6  13   2      251.25      278.18      4.27 o 
  -5  13   2      369.08      383.44      5.22 o 
  -4  13   2      242.98      255.60      4.18 o 
  -3  13   2       64.68       74.16      3.02 o 
  -2  13   2      483.71      482.91      7.74 o 
  -1  13   2      263.51      252.03      6.87 o 
   0  13   2     1163.75     1140.05     12.21 o 
   1  13   2      261.50      247.43      4.31 o 
   2  13   2      487.28      492.16      7.42 o 
   3  13   2       65.63       72.84      2.99 o 
   4  13   2      245.56      259.47      4.83 o 
   5  13   2      370.87      392.42      6.16 o 
   6  13   2      247.53      277.70      4.18 o 
   7  13   2      281.49      274.60      3.95 o 
   8  13   2       46.48       52.04      1.89 o 
  -7  14   2        7.91        8.31      1.11 o 
  -6  14   2       97.87      112.89      2.93 o 
  -5  14   2       36.81       36.22      2.79 o 
  -4  14   2       25.34       25.87      1.71 o 
  -3  14   2      513.65      523.26      7.40 o 
  -2  14   2      269.59      249.07      5.18 o 
  -1  14   2     1022.11     1003.00     13.13 o 
   0  14   2        3.45        8.56      1.93 o 
   1  14   2     1020.57     1005.07     10.94 o 
   2  14   2      268.26      259.01      4.08 o 
   3  14   2      510.87      557.12     10.24 o 
   4  14   2       25.26       25.37      1.81 o 
   5  14   2       37.00       36.47      1.89 o 
   6  14   2       96.89      112.03      2.73 o 
   7  14   2        7.82        9.58      1.11 o 
  -6  15   2       92.11       95.74      2.37 o 
  -5  15   2       19.36       20.47      1.47 o 
  -4  15   2       59.45       66.60      2.37 o 
  -3  15   2        6.08        7.66      2.14 o 
  -2  15   2      211.61      220.68      4.30 o 
  -1  15   2      153.69      159.32      3.64 o 
   0  15   2       11.43       14.91      1.56 o 
   1  15   2      156.66      156.68      3.62 o 
   2  15   2      206.78      223.46      3.61 o 
   3  15   2        5.99        7.51      1.19 o 
   4  15   2       59.32       64.83      3.16 o 
   5  15   2       19.58       22.68      1.44 o 
   6  15   2       91.94       97.02      2.69 o 
  -5  16   2      127.62      147.00      4.73 o 
  -4  16   2        4.34        6.37      1.24 o 
  -3  16   2       38.12       41.89      3.09 o 
  -2  16   2      272.06      268.79      8.37 o 
  -1  16   2       73.90       70.56      6.00 o 
   0  16   2       60.42       58.40      2.57 o 
   1  16   2       74.55       64.86      4.18 o 
   2  16   2      274.70      275.28      6.37 o 
   3  16   2       37.38       37.34      2.91 o 
   4  16   2        4.20        6.55      1.82 o 
   5  16   2      128.53      144.82      4.73 o 
  -2  17   2      229.94      239.23      4.50 o 
  -1  17   2      141.44      167.01      5.09 o 
   0  17   2       51.20       52.65      2.18 o 
   1  17   2      138.10      155.00      5.46 o 
   2  17   2      229.56      219.41      6.19 o 
   1   0   3       41.61       16.37      1.46 o 
   2   0   3        0.00        1.09      0.77 o 
   3   0   3     4146.75     4608.98     81.87 o 
   4   0   3     1748.37     1891.86     26.07 o 
   6   0   3      118.05      123.71      5.82 o 
   7   0   3        7.83       13.48      2.06 o 
   8   0   3       98.70      106.87      2.95 o 
   9   0   3      299.44      273.24      5.92 o 
  10   0   3        0.30        2.55      2.55 o 
  11   0   3      127.27      119.37      4.61 o 
  12   0   3       30.96       34.25      4.37 o 
 -12   1   3      119.96      116.59      3.83 o 
 -11   1   3      112.76      124.37      2.96 o 
 -10   1   3      578.50      576.56     10.91 o 
  -9   1   3      591.15      556.77     10.98 o 
  -8   1   3       99.95      100.55      4.80 o 
  -7   1   3      876.71      927.60     24.92 o 
  -6   1   3      166.13      182.66      7.28 o 
  -5   1   3     1850.50     1721.27     24.52 o 
  -4   1   3     3591.14     3816.24     50.56 o 
  -3   1   3      972.24      891.77     13.09 o 
  -2   1   3     7047.99     7290.84    155.55 o 
  -1   1   3     3388.36     3335.48     58.94 o 
   0   1   3        3.83        5.82      1.09 o 
   1   1   3     3411.04     3261.61     57.13 o 
   2   1   3     7076.02     6985.69    132.44 o 
   3   1   3      965.29      858.70     18.19 o 
   4   1   3     3586.66     3793.94     73.86 o 
   5   1   3     1861.51     1757.07     36.39 o 
   6   1   3      168.82      201.58      7.64 o 
   7   1   3      872.15      900.18     15.69 o 
   8   1   3       99.03      104.52      4.99 o 
   9   1   3      592.61      544.92      9.06 o 
  10   1   3      576.07      583.99     15.28 o 
  11   1   3      114.02      120.36      4.61 o 
  12   1   3      118.57      105.59      2.47 o 
 -12   2   3       10.57        8.50      1.75 o 
 -11   2   3      257.32      255.77      6.42 o 
 -10   2   3      160.20      168.84      5.49 o 
  -9   2   3       86.34       81.74      2.80 o 
  -8   2   3      214.04      216.22      3.91 o 
  -7   2   3     1700.32     1696.08     26.37 o 
  -6   2   3     2352.40     2324.81     32.86 o 
  -5   2   3      703.20      770.81     12.46 o 
  -4   2   3     1162.61     1125.74     16.56 o 
  -3   2   3      470.69      451.62      8.37 o 
  -2   2   3      367.93      418.25      6.81 o 
  -1   2   3    14975.45    14821.88    327.29 o 
   0   2   3     5798.88     5834.08    102.24 o 
   1   2   3    14974.13    15207.04    263.80 o 
   2   2   3      370.04      405.15      5.78 o 
   3   2   3      463.74      444.63     10.55 o 
   4   2   3     1165.95     1090.84     23.29 o 
   5   2   3      694.67      768.47     17.83 o 
   6   2   3     2360.83     2305.40     47.67 o 
   7   2   3     1686.68     1684.12     26.24 o 
   8   2   3      213.90      206.80      4.02 o 
   9   2   3       85.60       82.85      3.50 o 
  10   2   3      162.00      173.64      5.66 o 
  11   2   3      258.22      261.15      6.56 o 
  12   2   3       10.33        9.66      1.48 o 
 -12   3   3       13.83       17.00      3.46 o 
 -11   3   3      103.93       96.00      4.09 o 
 -10   3   3      139.33      146.86      3.03 o 
  -9   3   3      203.75      201.34      4.58 o 
  -8   3   3     1079.31      998.68      9.84 o 
  -7   3   3       27.43       29.47      4.00 o 
  -6   3   3     1299.33     1440.25     21.83 o 
  -5   3   3     3202.88     3290.15     44.80 o 
  -4   3   3     1389.84     1558.86     22.34 o 
  -3   3   3      414.59      469.89      7.96 o 
  -2   3   3      472.60      508.39      8.10 o 
  -1   3   3     1730.96     1685.91     43.84 o 
   0   3   3      206.90      124.44      4.00 o 
   1   3   3     1727.38     1721.02     22.13 o 
   2   3   3      474.53      497.74     16.19 o 
   3   3   3      410.33      434.08      9.10 o 
   7   3   3       27.04       27.65      3.64 o 
   8   3   3     1083.77      996.06     13.85 o 
   9   3   3      205.18      202.50      6.17 o 
  10   3   3      138.15      140.34      5.15 o 
  11   3   3      102.85       96.69      3.98 o 
  12   3   3       13.51       18.23      1.48 o 
 -12   4   3       33.85       26.56      2.55 o 
 -11   4   3       15.88       17.58      1.57 o 
 -10   4   3       29.95       25.98      2.80 o 
  -9   4   3      330.53      347.81      4.41 o 
  -8   4   3       77.64       66.20      1.81 o 
  -7   4   3      104.95      113.52      6.55 o 
  -6   4   3      140.68      117.85      4.91 o 
  -5   4   3      436.60      387.41      7.71 o 
  -4   4   3      885.86      942.86     14.52 o 
  -3   4   3     1871.91     2109.83     29.02 o 
  -2   4   3      649.42      645.14     19.65 o 
  -1   4   3      783.77      829.52     14.01 o 
   0   4   3       46.32       27.29      2.18 o 
   1   4   3      775.64      823.50     11.58 o 
   2   4   3      654.02      641.50      9.39 o 
   4   4   3      890.36      921.29     22.20 o 
   5   4   3      436.49      392.60     12.37 o 
   6   4   3      140.63      124.08      6.19 o 
   7   4   3      104.50      109.71      4.50 o 
   8   4   3       77.22       68.23      3.19 o 
   9   4   3      331.82      345.14     11.46 o 
  10   4   3       28.63       26.05      2.83 o 
  11   4   3       15.88       21.53      3.82 o 
  12   4   3       35.26       29.84      3.64 o 
 -11   5   3      167.36      178.19      3.78 o 
 -10   5   3      194.09      188.93      4.21 o 
  -9   5   3       27.97       33.69      2.37 o 
  -8   5   3      922.22      867.49      7.72 o 
  -7   5   3      248.35      252.04      3.82 o 
  -6   5   3       60.03       66.22      4.73 o 
  -5   5   3       17.59       21.73      2.18 o 
  -4   5   3      311.35      402.14      7.84 o 
  -3   5   3      900.41     1021.98     15.43 o 
  -2   5   3     2875.49     3135.55     74.95 o 
  -1   5   3      748.48      719.71     15.65 o 
   0   5   3     4954.54     4855.98     61.49 o 
   1   5   3      752.36      733.42     11.06 o 
   2   5   3     2874.21     3075.18     39.62 o 
   5   5   3       17.08       33.84      3.64 o 
   6   5   3       59.77       74.28      3.83 o 
   7   5   3      245.93      261.00      4.05 o 
   8   5   3      928.91      896.12     10.65 o 
   9   5   3       28.00       37.22      9.64 o 
  10   5   3      197.57      189.73      5.53 o 
  11   5   3      166.55      164.37      4.62 o 
  12   5   3       92.03       88.05      4.73 o 
 -11   6   3      104.85       86.40      2.70 o 
 -10   6   3      314.55      303.97      6.86 o 
  -9   6   3      304.27      296.84      5.00 o 
  -8   6   3      847.62      788.39     11.34 o 
  -7   6   3      896.76      882.27      8.17 o 
  -6   6   3        8.30       18.19      3.27 o 
  -5   6   3      173.40      182.39      6.73 o 
  -4   6   3      323.76      381.05      7.72 o 
  -3   6   3      576.05      664.77     15.65 o 
  -2   6   3      128.70      179.38      6.19 o 
  -1   6   3     5445.50     5499.70     98.61 o 
   0   6   3     1171.69     1161.36     16.72 o 
   1   6   3     5421.94     5541.27     70.24 o 
   2   6   3      126.29      179.15      9.28 o 
   5   6   3      174.01      170.29      7.28 o 
   6   6   3        8.23       13.33      2.01 o 
   7   6   3      896.57      917.23      8.68 o 
   8   6   3      844.38      808.16      9.87 o 
   9   6   3      305.75      291.69      5.81 o 
  10   6   3      314.32      292.94      5.37 o 
  11   6   3      104.28       79.87      3.21 o 
 -11   7   3        7.04        7.44      1.11 o 
 -10   7   3       30.04       26.45      1.53 o 
  -9   7   3       53.72       50.97      1.94 o 
  -8   7   3       29.95       31.09      1.88 o 
  -7   7   3      463.55      439.79      5.72 o 
  -6   7   3      372.06      359.89      4.65 o 
  -5   7   3      293.77      294.36     10.19 o 
  -4   7   3      414.58      512.31     13.83 o 
  -3   7   3     1413.91     1531.47     31.29 o 
  -2   7   3      625.41      714.98     16.74 o 
  -1   7   3     1805.73     1791.96     25.08 o 
   0   7   3      280.29      298.40      6.43 o 
   1   7   3     1814.99     1873.60     25.99 o 
   2   7   3      630.45      733.36     11.84 o 
   3   7   3     1415.89     1546.52     22.00 o 
   5   7   3      297.63      304.91     10.55 o 
   6   7   3      369.89      373.79      4.92 o 
   7   7   3      462.84      442.14      5.63 o 
   8   7   3       30.32       29.89      2.03 o 
   9   7   3       54.90       49.00      2.59 o 
  10   7   3       29.66       23.67      1.89 o 
  11   7   3        7.46        9.29      1.41 o 
 -11   8   3       83.15       88.78      3.64 o 
 -10   8   3      108.07      117.63      2.57 o 
  -9   8   3      367.59      369.53      5.79 o 
  -8   8   3        5.18        6.78      1.14 o 
  -7   8   3       66.54       73.64      2.59 o 
  -6   8   3      261.36      251.80      3.78 o 
  -5   8   3      176.41      174.71      4.87 o 
  -4   8   3      888.39      832.71     21.47 o 
  -3   8   3      404.09      367.46      8.10 o 
  -2   8   3      131.24       87.30      3.01 o 
  -1   8   3      112.33      126.35      4.35 o 
   0   8   3     5866.23     5699.95     61.78 o 
   1   8   3      112.46      132.70      5.82 o 
   2   8   3      130.68       85.46      3.14 o 
   3   8   3      403.75      370.41     12.37 o 
   4   8   3      883.56      904.55     21.83 o 
   5   8   3      178.61      180.20      3.96 o 
   6   8   3      258.17      256.26      3.88 o 
   7   8   3       66.90       72.27      2.26 o 
   8   8   3        5.77        8.15      1.22 o 
   9   8   3      368.61      388.90      5.72 o 
  10   8   3      105.99      115.42      3.22 o 
  11   8   3       83.57       88.36      3.82 o 
 -10   9   3       20.09       16.87      1.16 o 
  -9   9   3       67.38       64.46      2.08 o 
  -8   9   3      224.00      216.10      5.15 o 
  -7   9   3       15.66       14.85      1.27 o 
  -6   9   3      664.84      604.31      7.40 o 
  -5   9   3      174.78      172.07      2.80 o 
  -4   9   3     1247.92     1214.55     25.47 o 
  -3   9   3      868.62      819.66     14.40 o 
  -2   9   3       43.94       48.92      2.73 o 
  -1   9   3      820.73      792.33     11.59 o 
   0   9   3      216.14      206.01      4.96 o 
   1   9   3      824.55      789.08     11.38 o 
   2   9   3       43.51       45.11      2.78 o 
   3   9   3      864.33      821.23     22.20 o 
   4   9   3     1246.17     1238.10     34.75 o 
   5   9   3      176.36      177.13      3.31 o 
   6   9   3      665.82      607.06      6.76 o 
   7   9   3       16.05       14.98      1.06 o 
   8   9   3      226.00      223.96      4.58 o 
   9   9   3       67.18       61.97      2.03 o 
  10   9   3       19.94       15.97      1.79 o 
 -10  10   3        4.45        3.21      1.13 o 
  -9  10   3       66.77       66.37      1.99 o 
  -8  10   3      405.39      405.07      5.54 o 
  -7  10   3      198.82      201.92      3.34 o 
  -6  10   3       22.85       23.15      1.27 o 
  -5  10   3        7.35       16.00      1.32 o 
  -4  10   3      538.01      550.20      6.21 o 
  -3  10   3      139.68      133.27      3.18 o 
  -2  10   3      113.07      116.02      5.46 o 
  -1  10   3     2094.10     1964.36     58.94 o 
   0  10   3     1750.75     1651.77     26.26 o 
   1  10   3     2101.05     2038.91     24.34 o 
   2  10   3      111.98      111.27      4.37 o 
   3  10   3      141.19      136.58      2.39 o 
   4  10   3      537.15      561.27      6.93 o 
   5  10   3        7.23       14.44      1.29 o 
   6  10   3       23.90       27.20      1.03 o 
   7  10   3      199.01      208.75      3.52 o 
   8  10   3      401.38      407.39      7.88 o 
   9  10   3       68.29       67.80      2.50 o 
  10  10   3        3.86        5.18      0.96 o 
  -9  11   3       66.43       70.16      1.90 o 
  -8  11   3      192.04      220.41      4.25 o 
  -7  11   3      186.71      183.42      3.62 o 
  -6  11   3      266.61      263.39      4.59 o 
  -5  11   3        0.31        1.39      1.44 o 
  -4  11   3      212.46      197.55      4.25 o 
  -3  11   3      173.97      152.03      3.04 o 
  -2  11   3       73.33       67.05      2.71 o 
  -1  11   3      844.14      790.35     13.92 o 
   0  11   3      383.54      357.91      6.35 o 
   1  11   3      848.32      804.72      8.13 o 
   2  11   3       73.15       67.12      2.17 o 
   3  11   3      171.12      162.23      2.95 o 
   4  11   3      214.86      203.47      2.95 o 
   5  11   3        0.40        2.49      0.92 o 
   6  11   3      267.44      265.63      4.41 o 
   7  11   3      186.39      187.33      3.10 o 
   8  11   3      193.68      228.42      4.56 o 
   9  11   3       67.23       65.68      2.83 o 
  -9  12   3      124.03      118.46      3.09 o 
  -8  12   3      227.70      221.25      3.05 o 
  -7  12   3      425.03      418.77      4.90 o 
  -6  12   3      478.00      456.50      6.08 o 
  -5  12   3      240.88      238.83      3.67 o 
  -4  12   3     1145.34     1102.01     11.43 o 
  -3  12   3      559.47      551.02      5.94 o 
  -2  12   3       88.42       85.49      2.56 o 
  -1  12   3     1156.96     1129.61     12.33 o 
   0  12   3      511.36      507.27      5.29 o 
   1  12   3     1150.61     1122.75     10.39 o 
   2  12   3       89.66       96.83      2.03 o 
   3  12   3      552.32      546.27      5.67 o 
   4  12   3     1142.30     1136.87     13.51 o 
   5  12   3      241.16      255.74      4.96 o 
   6  12   3      474.53      468.11      7.07 o 
   7  12   3      423.05      428.06      6.44 o 
   8  12   3      227.27      227.47      4.06 o 
   9  12   3      124.54      118.56      3.82 o 
  -8  13   3      218.95      231.00      8.91 o 
  -7  13   3      125.42      117.57      2.59 o 
  -6  13   3      101.95      101.69      2.10 o 
  -5  13   3       27.31       28.09      1.21 o 
  -4  13   3      352.99      357.60      4.31 o 
  -3  13   3      109.05      102.72      2.54 o 
  -2  13   3      917.89      880.63      7.73 o 
  -1  13   3      104.35       88.29      2.15 o 
   0  13   3      204.87      214.07      7.19 o 
   1  13   3      103.77       84.42      2.89 o 
   2  13   3      908.72      878.60     10.24 o 
   3  13   3      109.35      103.99      2.87 o 
   4  13   3      354.83      366.82      5.94 o 
   5  13   3       28.95       30.04      1.68 o 
   6  13   3      101.88      108.80      2.68 o 
   7  13   3      125.07      122.51      2.59 o 
   8  13   3      220.86      244.73      3.85 o 
  -7  14   3      187.26      204.64      3.64 o 
  -6  14   3      162.09      163.47      2.88 o 
  -5  14   3      149.69      156.52      2.94 o 
  -4  14   3      369.75      344.12      5.10 o 
  -3  14   3      125.78      121.76      4.64 o 
  -2  14   3      169.29      166.86      3.45 o 
  -1  14   3       76.64       78.47      3.13 o 
   0  14   3       11.62        9.47      1.73 o 
   1  14   3       75.39       78.16      3.13 o 
   2  14   3      168.99      168.13      3.92 o 
   3  14   3      122.18      123.47      2.99 o 
   4  14   3      366.92      345.77      5.52 o 
   5  14   3      149.35      163.91      3.50 o 
   6  14   3      161.43      167.64      3.36 o 
   7  14   3      184.13      212.47      3.50 o 
  -6  15   3       78.19       81.76      2.23 o 
  -5  15   3      163.54      158.65      3.22 o 
  -4  15   3        0.48        0.83      1.40 o 
  -3  15   3       22.01       27.28      2.40 o 
  -2  15   3       13.12       15.16      1.59 o 
  -1  15   3      215.21      217.69      4.30 o 
   0  15   3       32.03       38.48      2.14 o 
   1  15   3      216.32      218.98      4.30 o 
   2  15   3       13.28       15.56      1.63 o 
   3  15   3       23.01       30.09      3.06 o 
   4  15   3        0.41        1.79      0.96 o 
   5  15   3      164.91      166.89      3.14 o 
   6  15   3       77.47       82.23      3.64 o 
  -4  16   3      359.92      397.33      6.69 o 
  -3  16   3      151.42      155.45      8.19 o 
  -2  16   3       48.69       54.68      3.09 o 
  -1  16   3       14.04        8.38      1.54 o 
   0  16   3      130.82      157.56      4.12 o 
   1  16   3       13.54        9.28      2.18 o 
   2  16   3       48.75       59.14      2.57 o 
   3  16   3      150.63      152.35      3.72 o 
   4  16   3      360.72      395.43      8.37 o 
  -2  17   3       48.46       45.62      3.82 o 
  -1  17   3       29.39       30.58      1.80 o 
   0  17   3      153.51      160.68      3.72 o 
   1  17   3       29.58       32.00      1.66 o 
   2  17   3       49.03       47.67      2.91 o 
   0   0   4    20458.31    18558.94    304.00 o 
   1   0   4     8771.18     8928.25    271.44 o 
   2   0   4       39.29       22.20      2.18 o 
   3   0   4      226.06      326.28     10.73 o 
   4   0   4     1756.05     2065.67     28.50 o 
   5   0   4     1062.75     1141.06     25.11 o 
   6   0   4      891.55      911.46     21.83 o 
   7   0   4       14.48       28.74      3.64 o 
   8   0   4      134.37      107.50      3.84 o 
   9   0   4     1920.85     1860.54     19.19 o 
  10   0   4      105.39      101.37     13.10 o 
  11   0   4        0.58        1.67      1.62 o 
  12   0   4        4.26        3.72      1.66 o 
 -12   1   4       54.78       51.50      3.09 o 
 -11   1   4      304.83      277.89      6.79 o 
 -10   1   4      531.25      505.83     13.46 o 
  -9   1   4      536.54      486.88     13.54 o 
  -8   1   4      246.71      239.72      3.78 o 
  -7   1   4      553.61      571.98     16.01 o 
  -6   1   4      178.00      188.11      7.64 o 
  -5   1   4     5892.96     6343.88    130.81 o 
  -4   1   4     2989.50     3016.74     55.31 o 
  -3   1   4     2092.83     2452.63     33.12 o 
  -2   1   4      146.88      199.61      6.55 o 
  -1   1   4     3738.53     3960.39     51.59 o 
   0   1   4    37676.17    36249.35    384.21 o 
   1   1   4     3727.62     3807.69     61.86 o 
   2   1   4      143.77      203.40      5.82 o 
   3   1   4     2093.77     2372.71     46.94 o 
   4   1   4     3000.00     3032.75     60.04 o 
   5   1   4     5884.86     6219.04    120.44 o 
   6   1   4      177.42      191.02      7.28 o 
   7   1   4      551.06      570.53     15.65 o 
   8   1   4      245.78      243.60      5.04 o 
   9   1   4      535.07      512.61     10.28 o 
  10   1   4      530.12      488.51     16.01 o 
  11   1   4      301.90      282.32     10.64 o 
  12   1   4       53.74       50.62      2.37 o 
 -12   2   4       73.80       69.50      3.15 o 
 -11   2   4       50.11       58.04      6.73 o 
 -10   2   4      194.84      190.31      3.57 o 
  -9   2   4      998.07      964.91     10.57 o 
  -8   2   4      666.50      636.37      6.54 o 
  -6   2   4      458.27      498.00      9.51 o 
  -5   2   4     1276.66     1352.18     20.02 o 
  -4   2   4     1413.05     1643.13     23.37 o 
  -3   2   4      122.63       98.02      2.95 o 
  -2   2   4     2075.01     2375.38     32.93 o 
  -1   2   4     4571.47     4811.73     62.51 o 
   0   2   4     6801.31     6181.43     79.69 o 
   1   2   4     4553.18     4489.86     88.24 o 
   2   2   4     2086.67     2305.27     30.24 o 
   3   2   4      122.27       98.97      4.00 o 
   4   2   4     1413.18     1614.80     33.11 o 
   5   2   4     1269.35     1391.03     29.84 o 
   6   2   4      446.92      519.95     13.83 o 
   7   2   4      514.92      481.02     13.83 o 
   8   2   4      669.66      622.70      8.52 o 
   9   2   4      999.85      979.63     15.95 o 
  10   2   4      191.67      186.89      6.55 o 
  11   2   4       48.71       52.72      2.69 o 
  12   2   4       73.91       76.24      3.32 o 
 -12   3   4      163.12      182.25      9.46 o 
 -11   3   4       45.97       43.49      4.55 o 
 -10   3   4      410.21      378.17      8.19 o 
  -9   3   4      879.68      854.48      7.59 o 
  -8   3   4       83.25       90.18      2.39 o 
  -7   3   4      578.31      565.07     16.01 o 
  -6   3   4      848.69      813.71     17.65 o 
  -5   3   4       69.20       80.50      3.21 o 
  -4   3   4     1410.53     1612.83     24.01 o 
  -3   3   4     4988.99     5372.35     70.33 o 
  -2   3   4     2562.84     2616.89     56.58 o 
  -1   3   4      150.92      137.41      3.34 o 
   0   3   4     8568.98     8394.03    107.91 o 
   1   3   4      153.69      143.00      4.37 o 
   2   3   4     2576.30     2577.43     32.68 o 
   4   3   4     1409.80     1429.96     32.02 o 
   5   3   4       65.97       67.31      4.73 o 
   7   3   4      577.14      536.63     10.51 o 
   8   3   4       83.57       82.90      3.03 o 
   9   3   4      884.39      880.90     21.10 o 
  10   3   4      407.61      392.48      8.49 o 
  11   3   4       47.18       33.84      3.64 o 
  12   3   4      162.28      189.73      5.67 o 
 -12   4   4       31.41       45.12      2.91 o 
 -11   4   4        3.50        1.17      1.95 o 
 -10   4   4       63.01       58.91      2.67 o 
  -9   4   4      462.99      463.27      7.36 o 
  -8   4   4       77.12       75.63      1.73 o 
  -7   4   4      465.91      435.89      5.33 o 
  -6   4   4      309.43      308.16      7.19 o 
  -5   4   4     1486.86     1541.94     22.86 o 
  -4   4   4     2062.84     2305.86     32.23 o 
  -3   4   4     5015.21     5402.32     70.99 o 
  -2   4   4     4944.54     5299.47    201.76 o 
  -1   4   4     1309.02     1269.66     17.99 o 
   0   4   4        9.55       28.38      2.18 o 
   1   4   4     1307.86     1239.48     16.72 o 
   2   4   4     4935.67     5074.85     63.55 o 
   3   4   4     5041.34     5141.66    103.34 o 
   4   4   4     2063.72     2202.43     46.94 o 
   5   4   4     1477.90     1455.43     33.47 o 
   7   4   4      467.74      458.32      9.37 o 
   8   4   4       76.54       74.63      2.80 o 
   9   4   4      463.47      499.78     10.19 o 
  10   4   4       60.34       45.96      3.21 o 
  11   4   4        3.56        4.55      1.80 o 
  12   4   4       31.71       52.48      2.69 o 
 -11   5   4      157.92      156.04      4.02 o 
 -10   5   4      572.25      560.07      6.87 o 
  -9   5   4      119.08      116.27      3.49 o 
  -8   5   4      113.68      110.61      2.68 o 
  -7   5   4      615.16      581.21      5.86 o 
  -6   5   4      770.86      787.64     14.37 o 
  -5   5   4      362.24      349.61      9.82 o 
  -4   5   4      495.59      474.57      9.64 o 
  -3   5   4       39.88       31.37      2.37 o 
  -2   5   4     7972.33     8803.70    113.98 o 
  -1   5   4    10512.31    10858.59    190.66 o 
   0   5   4      722.07      732.08     15.65 o 
   1   5   4    10484.79    10962.58    135.85 o 
   2   5   4     7972.60     8553.24     89.95 o 
   3   5   4       38.89       37.84      3.27 o 
   4   5   4      496.90      473.38     13.10 o 
   5   5   4      364.00      343.48     11.28 o 
   6   5   4      769.99      772.08     14.38 o 
   7   5   4      613.64      592.01      7.69 o 
   8   5   4      115.13      109.08      3.21 o 
   9   5   4      118.47      114.51      5.21 o 
  10   5   4      568.74      555.61     14.55 o 
  11   5   4      153.26      143.41      2.89 o 
 -11   6   4       36.69       37.36      1.73 o 
 -10   6   4        4.75        3.84      1.37 o 
  -9   6   4       14.63       17.95      1.57 o 
  -8   6   4      449.06      450.82      7.89 o 
  -7   6   4      426.44      416.54      4.72 o 
  -6   6   4       57.15       53.85      4.73 o 
  -5   6   4     1686.60     1632.46     24.55 o 
  -4   6   4     1655.06     1756.66     25.58 o 
  -3   6   4      287.58      299.33      6.30 o 
  -2   6   4     1609.52     1603.15     32.02 o 
  -1   6   4     4064.26     4109.04     74.95 o 
   0   6   4     4643.34     5163.69     65.74 o 
   1   6   4     4061.32     4154.81    115.34 o 
   2   6   4     1624.80     1605.03     20.17 o 
   3   6   4      284.99      310.73      9.10 o 
   4   6   4     1651.20     1805.09     39.30 o 
   5   6   4     1681.87     1673.01     37.84 o 
   6   6   4       58.60       59.26      3.21 o 
   7   6   4      427.22      436.77      5.18 o 
   8   6   4      449.24      462.25      8.10 o 
   9   6   4       13.76       14.73      1.87 o 
  10   6   4        4.89        6.19      1.47 o 
  11   6   4       37.39       41.44      4.55 o 
 -11   7   4       38.75       44.23      2.06 o 
 -10   7   4       77.00       71.56      2.23 o 
  -9   7   4       13.02       16.27      1.30 o 
  -8   7   4      113.31      136.22      2.89 o 
  -7   7   4        3.97        6.75      1.14 o 
  -6   7   4      429.91      403.50      4.98 o 
  -5   7   4      597.59      611.28     16.37 o 
  -4   7   4       24.96       27.65      3.64 o 
  -3   7   4       27.99       26.56      3.27 o 
  -2   7   4      260.96      290.72      9.10 o 
  -1   7   4      253.37      273.29      6.17 o 
   0   7   4     1798.05     1892.80     26.24 o 
   1   7   4      253.37      282.56      7.64 o 
   2   7   4      258.46      289.20      5.68 o 
   3   7   4       29.15       25.86      4.55 o 
   4   7   4       25.82       34.20      3.27 o 
   5   7   4      604.04      610.38     27.11 o 
   6   7   4      429.20      421.87      5.26 o 
   7   7   4        4.39        5.52      1.09 o 
   8   7   4      115.05      141.70      3.51 o 
   9   7   4       13.29       16.82      1.94 o 
  10   7   4       78.91       68.61      2.18 o 
  11   7   4       38.94       40.91      2.55 o 
 -10   8   4      207.44      240.88      3.70 o 
  -9   8   4      151.02      134.14      2.71 o 
  -8   8   4      176.24      187.82      3.29 o 
  -7   8   4       74.20       69.22      1.95 o 
  -6   8   4      473.26      418.34      5.60 o 
  -5   8   4       36.04       46.53      2.09 o 
  -4   8   4      127.61      126.26      6.55 o 
  -3   8   4       61.71       62.91      5.64 o 
  -2   8   4       83.21       67.16      2.77 o 
  -1   8   4      917.74      994.65     13.39 o 
   0   8   4      142.77      195.98      4.43 o 
   1   8   4      909.20      967.22     13.04 o 
   2   8   4       82.01       64.12      2.31 o 
   3   8   4       61.73       56.35      3.09 o 
   4   8   4      124.47      139.36      5.82 o 
   5   8   4       35.09       49.70      1.77 o 
   6   8   4      470.77      424.26      5.29 o 
   7   8   4       76.36       76.09      2.28 o 
   8   8   4      174.72      189.06      3.99 o 
   9   8   4      150.36      137.39      2.93 o 
  10   8   4      206.01      227.35      5.93 o 
 -10   9   4      185.45      203.25      3.75 o 
  -9   9   4       77.98       72.82      3.03 o 
  -8   9   4      136.88      141.07      2.83 o 
  -7   9   4      174.71      167.49      2.82 o 
  -6   9   4      204.84      205.75      3.33 o 
  -5   9   4      110.07      101.59      2.70 o 
  -4   9   4      313.65      296.02      4.66 o 
  -3   9   4      891.89      838.39     14.66 o 
  -2   9   4      492.65      490.36      8.37 o 
  -1   9   4      138.58      144.18      4.12 o 
   0   9   4     2228.59     2202.92     26.43 o 
   1   9   4      134.12      131.07      6.24 o 
   2   9   4      488.22      516.53     10.88 o 
   3   9   4      895.79      838.31     17.41 o 
   4   9   4      309.69      302.39      4.68 o 
   5   9   4      110.67      107.84      2.82 o 
   6   9   4      208.30      215.98      3.07 o 
   7   9   4      174.68      167.25      2.79 o 
   8   9   4      138.96      143.49      2.50 o 
   9   9   4       78.62       73.92      3.33 o 
  10   9   4      182.03      197.34      3.83 o 
 -10  10   4       14.05       13.72      1.46 o 
  -9  10   4      200.78      193.66      3.83 o 
  -8  10   4       68.04       80.30      2.77 o 
  -7  10   4      224.60      233.95      6.09 o 
  -6  10   4     1727.44     1647.94     14.61 o 
  -5  10   4      160.16      163.53      3.23 o 
  -4  10   4      115.09      108.00      2.56 o 
  -3  10   4      865.65      838.11      8.59 o 
  -2  10   4       23.23       15.64      2.55 o 
  -1  10   4      277.62      261.59      6.82 o 
   0  10   4      217.81      232.41      6.38 o 
   1  10   4      272.54      265.42      8.00 o 
   2  10   4       23.28       20.04      2.35 o 
   3  10   4      863.90      837.95      8.48 o 
   4  10   4      113.77      102.06      2.33 o 
   5  10   4      160.85      169.74      3.09 o 
   6  10   4     1726.86     1672.11     12.30 o 
   7  10   4      227.06      247.32      3.24 o 
   8  10   4       67.61       82.79      2.12 o 
   9  10   4      200.34      199.52      3.80 o 
  10  10   4       14.45       13.34      1.54 o 
  -9  11   4       44.43       48.89      1.95 o 
  -8  11   4        3.79        8.45      1.56 o 
  -7  11   4      440.32      402.79      5.62 o 
  -6  11   4       90.58       98.36      2.31 o 
  -5  11   4       29.15       27.53      1.88 o 
  -4  11   4      583.52      571.23      6.50 o 
  -3  11   4      524.68      464.55      5.62 o 
  -2  11   4       78.29       77.75      2.08 o 
  -1  11   4      972.63      917.69      9.49 o 
   0  11   4     1433.80     1307.11     13.80 o 
   1  11   4      967.28      922.47     10.54 o 
   2  11   4       79.89       81.93      2.41 o 
   3  11   4      525.44      473.78      5.70 o 
   4  11   4      583.05      580.48      6.27 o 
   5  11   4       31.26       34.36      1.92 o 
   6  11   4       90.99       99.61      2.72 o 
   7  11   4      439.21      401.13      5.40 o 
   8  11   4        3.41        7.10      1.39 o 
   9  11   4       41.55       41.13      2.32 o 
  -8  12   4       77.54       80.55      1.67 o 
  -7  12   4       74.42       94.84      2.49 o 
  -6  12   4     1195.73     1199.10     12.41 o 
  -5  12   4      316.70      300.22      4.38 o 
  -4  12   4       60.44       57.14      2.47 o 
  -3  12   4      510.77      502.39      5.62 o 
  -2  12   4      314.83      278.06      4.47 o 
  -1  12   4     1725.64     1625.74     16.75 o 
   0  12   4        1.00        4.00      1.24 o 
   1  12   4     1723.47     1642.29     16.83 o 
   2  12   4      311.59      276.32      3.29 o 
   3  12   4      508.24      516.68      4.55 o 
   4  12   4       60.41       61.46      2.04 o 
   5  12   4      319.03      306.53      4.63 o 
   6  12   4     1198.28     1231.51     14.42 o 
   7  12   4       73.42      100.32      2.93 o 
   8  12   4       75.98       84.41      2.44 o 
  -8  13   4       52.43       43.18      2.06 o 
  -7  13   4       96.86      106.13      2.40 o 
  -6  13   4       62.22       50.93      1.51 o 
  -5  13   4      677.79      694.55      6.40 o 
  -4  13   4      200.39      194.65      3.21 o 
  -3  13   4      341.29      347.89      4.49 o 
  -2  13   4       90.25       84.89      2.37 o 
  -1  13   4      261.71      275.97      3.97 o 
   0  13   4       57.11       65.44      2.78 o 
   1  13   4      262.46      271.60      3.72 o 
   2  13   4       89.52       87.64      2.67 o 
   3  13   4      339.40      364.66      5.46 o 
   4  13   4      205.66      202.72      4.11 o 
   5  13   4      678.16      733.74      8.22 o 
   6  13   4       62.78       57.22      2.09 o 
   7  13   4       96.15      115.62      2.52 o 
   8  13   4       51.33       44.47      2.06 o 
  -7  14   4       47.42       50.32      1.79 o 
  -6  14   4       18.27       20.08      1.31 o 
  -5  14   4       13.11       18.17      1.31 o 
  -4  14   4      142.68      132.91      2.92 o 
  -3  14   4      371.27      372.51      5.54 o 
  -2  14   4     1647.59     1633.97     19.53 o 
  -1  14   4       67.99       61.47      3.20 o 
   0  14   4       97.14       98.14      2.79 o 
   1  14   4       69.86       66.35      4.40 o 
   2  14   4     1649.46     1664.40     19.79 o 
   3  14   4      372.28      379.87      8.73 o 
   4  14   4      140.62      134.07      3.26 o 
   5  14   4       13.23       15.99      1.63 o 
   6  14   4       18.03       18.19      1.44 o 
   7  14   4       48.01       54.73      2.01 o 
  -6  15   4       70.72       84.41      4.00 o 
  -5  15   4      103.75       98.54      2.81 o 
  -4  15   4      142.78      127.05      3.72 o 
  -3  15   4      120.34      133.97      3.60 o 
  -2  15   4       41.70       33.54      2.22 o 
  -1  15   4       19.25       17.00      1.78 o 
   0  15   4      216.60      188.32      4.36 o 
   1  15   4       19.65       21.38      1.73 o 
   2  15   4       40.90       36.10      2.12 o 
   3  15   4      119.22      143.28      4.12 o 
   4  15   4      140.75      127.04      3.72 o 
   5  15   4      105.46      110.62      4.55 o 
  -4  16   4       14.69        9.01      2.00 o 
  -3  16   4       14.91       14.23      3.09 o 
  -2  16   4      105.41      102.67      3.21 o 
  -1  16   4       51.80       51.40      2.69 o 
   0  16   4       66.49       67.31      2.83 o 
   1  16   4       53.37       55.95      2.69 o 
   2  16   4      104.89      104.34      3.34 o 
   3  16   4       14.09       14.93      1.54 o 
   4  16   4       15.23       12.22      1.40 o 
  -2  17   4      148.21      155.73      5.09 o 
  -1  17   4       16.16       15.32      1.54 o 
   0  17   4       14.78       13.47      1.54 o 
   1  17   4       16.08       12.68      1.29 o 
   2  17   4      148.83      141.54      4.73 o 
   1   0   5      115.60      103.50      2.91 o 
   2   0   5     1941.98     2029.92     55.12 o 
   3   0   5     2010.20     2142.75     39.11 o 
   4   0   5       72.44       91.33      4.73 o 
   5   0   5     2168.04     2259.19     46.57 o 
   6   0   5       56.61       72.41      4.73 o 
   7   0   5       97.35       92.78      5.82 o 
   8   0   5     2893.42     2671.37     21.03 o 
   9   0   5      363.52      360.77      6.40 o 
  10   0   5       30.61       30.21      2.41 o 
  11   0   5       99.99      111.08      3.56 o 
  12   0   5       68.27       72.91      3.15 o 
 -12   1   5      231.34      242.07      5.38 o 
 -11   1   5       30.18       29.55      2.80 o 
 -10   1   5      180.23      188.64      3.60 o 
  -9   1   5      291.29      265.64      4.46 o 
  -8   1   5     1932.96     1812.03     21.97 o 
  -7   1   5      871.25      873.26     21.83 o 
  -6   1   5      630.66      590.18     15.65 o 
  -5   1   5      987.53      943.82     30.93 o 
  -4   1   5      556.17      663.87     10.91 o 
  -3   1   5      781.57      807.92     12.46 o 
  -2   1   5     9258.89     9237.86    119.08 o 
  -1   1   5     1282.92     1414.30     19.51 o 
   0   1   5       72.49      121.38      2.69 o 
   1   1   5     1287.95     1395.26     27.29 o 
   2   1   5     9261.11     8726.38    165.92 o 
   3   1   5      781.84      800.49     17.83 o 
   4   1   5      554.28      610.92     14.55 o 
   5   1   5      979.51      912.55     21.10 o 
   6   1   5      634.64      577.80     15.28 o 
   7   1   5      866.70      891.46     40.57 o 
   8   1   5     1929.99     1808.68     16.96 o 
   9   1   5      301.30      261.57      5.28 o 
  10   1   5      183.10      193.91      5.78 o 
  11   1   5       30.07       26.45      1.51 o 
  12   1   5      231.94      234.76      5.38 o 
 -12   2   5       27.21       29.22      2.27 o 
 -11   2   5      109.14       91.65      3.93 o 
 -10   2   5      197.58      191.21      5.75 o 
  -9   2   5       90.88       90.70      2.15 o 
  -8   2   5      262.52      254.83      3.66 o 
  -7   2   5      371.24      363.13     12.01 o 
  -6   2   5      295.45      286.50      6.81 o 
  -5   2   5     2839.61     2852.44     39.42 o 
  -4   2   5     2036.22     2227.14     30.94 o 
  -3   2   5     1094.76     1189.80     22.92 o 
  -2   2   5     3749.14     3864.70     50.96 o 
  -1   2   5      579.60      572.78     17.65 o 
   0   2   5      549.18      567.23      7.12 o 
   1   2   5      573.16      606.34     25.65 o 
   2   2   5     3729.53     3526.87     68.41 o 
   3   2   5     1097.31     1209.82     25.47 o 
   4   2   5     2049.40     2193.69     44.39 o 
   5   2   5     2839.63     2872.65     57.85 o 
   6   2   5      292.27      267.43      9.10 o 
   7   2   5      365.86      340.33     21.65 o 
   8   2   5      264.12      244.95      4.52 o 
   9   2   5       90.70       93.99      4.24 o 
  10   2   5      195.40      168.11      5.40 o 
  11   2   5      111.21       94.49      2.85 o 
  12   2   5       27.18       23.94      2.18 o 
 -12   3   5       60.17       61.49      2.80 o 
 -11   3   5       63.06       71.93      3.41 o 
 -10   3   5      217.82      212.67      3.85 o 
  -9   3   5      180.00      186.18      4.83 o 
  -8   3   5      167.63      178.51      2.77 o 
  -7   3   5      592.23      563.50      6.46 o 
  -6   3   5       33.43       43.09      3.46 o 
  -5   3   5      501.55      575.49     10.54 o 
  -4   3   5      717.36      687.02     11.31 o 
  -3   3   5      500.31      507.36      8.74 o 
  -2   3   5      183.70      167.82      8.91 o 
  -1   3   5     4127.21     4291.96     56.35 o 
   0   3   5      187.75      182.48      4.18 o 
   1   3   5     4128.80     4139.51     62.40 o 
   2   3   5      185.48      154.28      5.09 o 
   4   3   5      727.33      669.50     17.10 o 
   5   3   5      510.44      580.50     23.83 o 
   7   3   5      593.87      587.63     14.92 o 
   8   3   5      166.02      180.42      4.10 o 
   9   3   5      178.79      187.18      5.66 o 
  10   3   5      217.57      204.39      5.92 o 
  11   3   5       63.05       64.67      2.85 o 
  12   3   5       60.19       56.84      2.80 o 
 -11   4   5      382.62      371.25      7.64 o 
 -10   4   5       50.12       58.41      2.15 o 
  -9   4   5      676.51      666.14      8.00 o 
  -8   4   5      829.28      777.40      8.22 o 
  -7   4   5      176.09      137.56      2.79 o 
  -6   4   5     1488.33     1436.25     22.23 o 
  -5   4   5      985.84     1037.97     16.58 o 
  -4   4   5     2222.83     2240.32     31.48 o 
  -3   4   5       33.80       47.78      2.43 o 
  -2   4   5     1174.30     1032.86     23.65 o 
  -1   4   5     1517.87     1526.97     21.45 o 
   0   4   5     3218.27     3280.91     43.51 o 
   1   4   5     1519.29     1504.48     20.07 o 
   3   4   5       33.46       52.03      3.27 o 
   4   4   5     2213.16     2202.43     46.94 o 
   5   4   5      991.12      970.77     24.01 o 
   6   4   5     1494.89     1449.24     34.57 o 
   7   4   5      172.38      152.51      9.10 o 
   8   4   5      828.29      792.75     11.27 o 
   9   4   5      685.80      686.17     21.29 o 
  10   4   5       49.00       58.22      4.73 o 
  11   4   5      388.05      376.23     10.55 o 
 -11   5   5      108.10      106.26      2.85 o 
 -10   5   5      108.28      110.80      4.04 o 
  -9   5   5      191.36      197.71      3.26 o 
  -8   5   5        6.90        6.37      1.36 o 
  -7   5   5      175.70      191.21      3.00 o 
  -6   5   5      427.25      409.70     12.73 o 
  -5   5   5      351.44      309.98     10.55 o 
  -4   5   5      987.55     1081.25     16.98 o 
  -3   5   5     1728.46     1729.93     24.80 o 
  -2   5   5     7315.98     7849.74    102.18 o 
  -1   5   5      681.04      827.05     12.73 o 
   0   5   5        9.90       12.73      2.18 o 
   1   5   5      671.82      825.10     19.47 o 
   2   5   5     7380.56     7691.57    151.73 o 
   3   5   5     1717.36     1723.59     36.39 o 
   4   5   5      991.38     1019.53     23.65 o 
   5   5   5      353.22      316.19     10.55 o 
   6   5   5      430.91      415.31      8.65 o 
   7   5   5      175.19      196.60      3.68 o 
   8   5   5        7.00        6.88      1.72 o 
   9   5   5      189.12      191.04      7.46 o 
  10   5   5      106.47      100.79      3.35 o 
  11   5   5      105.69       90.72      3.47 o 
 -11   6   5       30.92       31.27      1.64 o 
 -10   6   5       56.16       71.87      3.26 o 
  -9   6   5      145.23      144.52      3.20 o 
  -8   6   5       14.14       20.12      2.87 o 
  -7   6   5      289.53      269.18      3.27 o 
  -6   6   5      322.67      289.35      8.13 o 
  -5   6   5      604.02      627.95     11.70 o 
  -4   6   5      205.34      221.15      7.64 o 
  -3   6   5      358.95      375.94      7.59 o 
  -2   6   5      197.73      214.31      7.28 o 
  -1   6   5     2654.84     2743.12     51.30 o 
   0   6   5     1073.03     1011.48     15.05 o 
   1   6   5     2658.67     2784.27     62.04 o 
   2   6   5      196.00      193.94      5.46 o 
   3   6   5      356.55      397.70     10.55 o 
   4   6   5      208.17      224.86      7.64 o 
   5   6   5      596.69      613.83     16.74 o 
   6   6   5      325.18      299.21      5.54 o 
   7   6   5      288.32      276.98      4.48 o 
   8   6   5       14.12       16.14      1.64 o 
   9   6   5      145.99      141.81      5.20 o 
  10   6   5       55.17       62.32      2.66 o 
  11   6   5       30.80       34.26      1.87 o 
 -10   7   5       61.71       61.42      2.41 o 
  -9   7   5       33.30       37.94      1.67 o 
  -8   7   5      535.95      537.68      6.24 o 
  -7   7   5       22.38       25.51      1.66 o 
  -6   7   5       86.29       77.32      2.60 o 
  -4   7   5     2224.20     2122.01     42.57 o 
  -3   7   5       56.98       70.65      3.57 o 
  -2   7   5     2937.26     2830.59     40.75 o 
  -1   7   5     2962.13     3153.19     44.25 o 
   0   7   5      638.78      691.63      9.74 o 
   1   7   5     2959.84     3219.30     47.83 o 
   2   7   5     2937.63     2849.36     61.13 o 
   3   7   5       55.63       80.57      9.64 o 
   4   7   5     2225.32     2276.65     48.03 o 
   5   7   5       81.23       84.72      4.00 o 
   6   7   5       87.14       80.65      2.19 o 
   7   7   5       22.77       24.92      1.77 o 
   8   7   5      529.86      539.31     10.19 o 
   9   7   5       34.66       34.36      2.00 o 
  10   7   5       61.14       56.12      1.81 o 
  11   7   5      126.18      119.30      6.19 o 
 -10   8   5       76.88       72.96      1.80 o 
  -9   8   5       46.10       45.21      1.70 o 
  -8   8   5      112.21      123.91      2.66 o 
  -7   8   5      254.09      232.20      3.59 o 
  -6   8   5      764.38      712.74      7.47 o 
  -5   8   5      342.82      332.71      4.61 o 
  -4   8   5      150.99      117.53      6.19 o 
  -3   8   5      409.04      368.29      8.59 o 
  -2   8   5       37.96       50.84      2.80 o 
  -1   8   5       59.18       48.29      4.18 o 
   0   8   5        0.27        6.46      2.29 o 
   1   8   5       59.30       46.54      2.64 o 
   2   8   5       37.60       48.39      5.09 o 
   3   8   5      405.43      385.03      7.86 o 
   4   8   5      151.85      147.00      5.82 o 
   5   8   5      342.29      349.27      6.33 o 
   6   8   5      770.46      748.45      6.99 o 
   7   8   5      249.90      231.66      3.70 o 
   8   8   5      111.64      121.74      2.66 o 
   9   8   5       45.51       50.45      2.09 o 
  10   8   5       75.61       69.84      2.44 o 
 -10   9   5       17.40       20.22      1.44 o 
  -9   9   5      317.55      334.51      5.04 o 
  -8   9   5       44.33       36.36      1.93 o 
  -7   9   5      174.28      162.10      3.18 o 
  -6   9   5       46.85       40.91      2.56 o 
  -5   9   5      831.44      748.19      8.77 o 
  -4   9   5      171.80      164.27      3.12 o 
  -3   9   5      214.06      231.68      7.28 o 
  -2   9   5      366.58      343.20      6.85 o 
  -1   9   5      201.68      221.48      9.03 o 
   0   9   5     2558.21     2471.20     29.28 o 
   1   9   5      202.41      226.15      5.36 o 
   2   9   5      373.42      349.30     12.73 o 
   3   9   5      212.86      238.69     10.55 o 
   4   9   5      172.90      175.53      3.52 o 
   5   9   5      837.33      799.11      9.11 o 
   6   9   5       45.99       37.83      1.64 o 
   7   9   5      174.06      170.18      3.13 o 
   8   9   5       43.43       35.23      1.81 o 
   9   9   5      317.40      330.89      5.37 o 
  10   9   5       16.46       16.77      1.80 o 
  -9  10   5      252.01      260.48      4.90 o 
  -8  10   5      783.66      768.41     10.64 o 
  -7  10   5       96.85       92.03      2.41 o 
  -6  10   5     1115.07     1109.34     10.51 o 
  -5  10   5      882.90      841.48      8.64 o 
  -4  10   5      292.95      273.79      3.85 o 
  -3  10   5      162.06      161.39      3.30 o 
  -2  10   5       33.98       41.47      1.64 o 
  -1  10   5     1569.12     1555.72     38.57 o 
   0  10   5      722.11      640.57     14.37 o 
   1  10   5     1573.36     1557.74     64.40 o 
   2  10   5       35.00       41.83      2.31 o 
   3  10   5      164.58      164.98      3.03 o 
   4  10   5      291.90      287.03      4.52 o 
   5  10   5      883.38      876.04     10.82 o 
   6  10   5     1109.47     1156.20     12.21 o 
   7  10   5       93.55       95.85      2.05 o 
   8  10   5      787.51      818.68     13.64 o 
   9  10   5      251.94      253.18      5.64 o 
  -9  11   5       39.42       44.13      1.74 o 
  -8  11   5        7.71        5.08      1.80 o 
  -7  11   5      278.45      275.55      5.72 o 
  -6  11   5      995.94     1007.26      8.91 o 
  -5  11   5      565.93      496.30      5.97 o 
  -4  11   5      221.22      197.47      3.50 o 
  -3  11   5      241.30      241.25      3.65 o 
  -2  11   5     1076.81     1014.29      8.58 o 
  -1  11   5      478.78      454.50      6.00 o 
   0  11   5       53.03       55.47      2.85 o 
   1  11   5      480.38      475.36      6.67 o 
   2  11   5     1075.90     1053.26     10.53 o 
   3  11   5      241.40      247.42      3.86 o 
   4  11   5      219.95      201.89      3.75 o 
   5  11   5      564.07      517.81      5.91 o 
   6  11   5     1000.39     1033.36      8.60 o 
   7  11   5      275.65      281.82      4.35 o 
   8  11   5        7.38        6.33      1.66 o 
   9  11   5       39.03       45.03      2.32 o 
  -8  12   5      151.04      168.44      3.00 o 
  -7  12   5     1040.03     1069.37     16.38 o 
  -6  12   5      109.42      111.48      2.38 o 
  -5  12   5       21.99       24.56      1.60 o 
  -4  12   5      444.41      427.45      6.07 o 
  -3  12   5      525.33      476.60      5.75 o 
  -2  12   5      315.05      292.77      4.09 o 
  -1  12   5      289.66      271.03      4.74 o 
   0  12   5       80.11       70.51      2.58 o 
   1  12   5      293.07      278.21      4.85 o 
   2  12   5      314.24      295.26      4.95 o 
   3  12   5      521.89      489.08      4.51 o 
   4  12   5      441.87      437.49      4.26 o 
   5  12   5       22.08       25.87      2.57 o 
   6  12   5      109.42      115.76      2.75 o 
   7  12   5     1034.19     1071.58     12.46 o 
   8  12   5      149.88      167.05      4.09 o 
  -8  13   5      160.08      161.20      3.60 o 
  -7  13   5       38.07       29.72      1.20 o 
  -6  13   5       86.02       87.85      1.91 o 
  -5  13   5       23.89       33.50      1.55 o 
  -4  13   5      338.23      327.52      4.53 o 
  -3  13   5       25.11       28.41      2.07 o 
  -2  13   5     1219.26     1133.50     12.57 o 
  -1  13   5       47.09       41.11      2.26 o 
   0  13   5        0.22        4.95      1.12 o 
   1  13   5       48.65       49.77      1.70 o 
   2  13   5     1224.45     1146.05     10.77 o 
   3  13   5       25.41       25.98      2.31 o 
   4  13   5      339.53      336.84      4.74 o 
   5  13   5       24.45       33.28      1.72 o 
   6  13   5       85.10       85.95      2.34 o 
   7  13   5       37.69       31.72      1.49 o 
  -7  14   5       14.13        9.10      1.82 o 
  -6  14   5       28.69       27.08      1.39 o 
  -5  14   5       40.82       40.41      2.00 o 
  -4  14   5      257.23      233.92      5.41 o 
  -3  14   5       81.67       76.30      1.82 o 
  -2  14   5      366.45      374.96      4.59 o 
  -1  14   5       93.17       84.37      2.66 o 
   0  14   5        0.62        0.97      1.15 o 
   1  14   5       91.42       81.22      2.54 o 
   2  14   5      364.10      373.96      5.43 o 
   3  14   5       80.12       79.92      3.92 o 
   4  14   5      257.09      245.53      5.78 o 
   5  14   5       40.07       42.03      2.57 o 
   6  14   5       28.34       27.70      1.44 o 
   7  14   5       15.10       18.92      2.18 o 
  -5  15   5      156.36      184.84      6.55 o 
  -4  15   5       15.30       14.00      1.32 o 
  -3  15   5      330.01      306.92      4.95 o 
  -2  15   5      201.39      189.65      4.33 o 
  -1  15   5      341.39      356.39      6.26 o 
   0  15   5        7.85        3.65      1.35 o 
   1  15   5      341.25      358.28     10.58 o 
   2  15   5      205.22      186.11      7.04 o 
   3  15   5      332.92      318.10      6.43 o 
   4  15   5       16.26       14.64      1.80 o 
   5  15   5      156.24      189.97      4.37 o 
  -4  16   5      333.27      342.09      6.04 o 
  -3  16   5       94.76       88.56      2.95 o 
  -2  16   5       46.35       43.37      2.43 o 
  -1  16   5        6.60       11.65      1.82 o 
   0  16   5       60.50       62.19      2.69 o 
   1  16   5        6.80       11.37      2.18 o 
   2  16   5       45.90       45.87      3.09 o 
   3  16   5       93.54       93.07      3.09 o 
   4  16   5      331.86      351.69      8.00 o 
  -1  17   5       52.98       53.49      2.37 o 
   0  17   5      108.85      126.99      3.34 o 
   1  17   5       52.71       50.94      2.91 o 
   0   0   6     1543.67     1611.64     21.91 o 
   1   0   6     6240.40     6043.29    115.34 o 
   2   0   6     4108.14     4313.49     56.72 o 
   3   0   6    15404.83    16248.26    208.51 o 
   4   0   6     7368.24     7798.55    149.91 o 
   5   0   6      298.16      303.82      9.46 o 
   6   0   6       32.49       25.83      3.27 o 
   7   0   6       25.26       32.71      3.27 o 
   8   0   6        7.81       15.47      1.37 o 
   9   0   6        9.49        9.23      2.15 o 
  10   0   6        1.68        5.65      1.17 o 
  11   0   6       13.71       22.88      2.00 o 
  12   0   6      287.27      283.09      5.75 o 
 -12   1   6       31.10       29.99      2.09 o 
 -11   1   6      252.10      252.21      6.19 o 
 -10   1   6      117.48      102.21      3.59 o 
  -9   1   6      109.57       98.94      2.21 o 
  -8   1   6      633.06      601.11      6.30 o 
  -7   1   6      311.34      292.33      5.82 o 
  -6   1   6     1701.22     1672.65     36.75 o 
  -5   1   6     2327.18     2518.81     35.32 o 
  -4   1   6     1501.73     1559.41     22.60 o 
  -3   1   6      470.60      477.86     11.83 o 
  -2   1   6     2306.84     2307.38     31.45 o 
  -1   1   6      689.72      658.41     16.37 o 
   0   1   6     2852.09     3234.44     35.41 o 
   1   1   6      689.56      634.93     14.55 o 
   2   1   6     2312.90     2250.46     45.12 o 
   3   1   6      463.51      470.47     12.01 o 
   4   1   6     1505.84     1538.02     32.38 o 
   5   1   6     2326.06     2511.71     51.67 o 
   6   1   6     1712.32     1681.75     36.75 o 
   7   1   6      308.03      294.36      8.37 o 
   8   1   6      630.36      597.82      9.90 o 
   9   1   6      108.74       97.97      3.26 o 
  10   1   6      118.72      107.11      6.83 o 
  11   1   6      250.48      248.17      5.03 o 
  12   1   6       30.28       31.62      3.64 o 
 -12   2   6       24.23       23.29      2.18 o 
 -11   2   6       96.46       79.79      3.67 o 
 -10   2   6      268.63      260.38      5.11 o 
  -9   2   6       27.62       27.65      1.53 o 
  -8   2   6       16.61       19.48      1.13 o 
  -7   2   6      216.02      237.27      3.70 o 
  -6   2   6       35.61       31.17      2.69 o 
  -5   2   6      470.07      492.76      9.39 o 
  -4   2   6       64.90       75.76      3.21 o 
  -3   2   6      999.59     1125.61     16.82 o 
  -2   2   6      887.56      854.34     17.83 o 
  -1   2   6      746.15      731.63     11.17 o 
   0   2   6     3838.23     3577.51     39.11 o 
   1   2   6      745.75      710.25     16.01 o 
   2   2   6      898.63      847.42     18.56 o 
   3   2   6      995.85     1096.29     17.10 o 
   4   2   6       63.89       64.91      2.95 o 
   5   2   6      471.25      510.20      9.99 o 
   6   2   6       37.50       32.02      3.64 o 
   7   2   6      215.59      229.98      5.92 o 
   8   2   6       16.78       19.66      2.31 o 
   9   2   6       28.87       25.40      2.08 o 
  10   2   6      266.23      256.35      6.56 o 
  11   2   6       97.88       89.11      2.73 o 
  12   2   6       24.26       33.84      3.64 o 
 -11   3   6       29.12       26.27      2.35 o 
 -10   3   6       33.68       53.08      2.60 o 
  -9   3   6      406.33      378.06      5.49 o 
  -8   3   6      807.57      785.63      9.67 o 
  -7   3   6      743.34      669.53      6.70 o 
  -6   3   6     1516.92     1496.43     23.00 o 
  -5   3   6      106.05      103.44      3.98 o 
  -4   3   6     3630.87     3601.00     64.22 o 
  -3   3   6      602.75      623.35     10.54 o 
  -2   3   6      631.41      603.14      9.88 o 
  -1   3   6     2160.63     2233.58     30.42 o 
   0   3   6      951.65      990.26     14.49 o 
   1   3   6     2145.78     2198.06     43.66 o 
   2   3   6      633.19      584.35     13.46 o 
   3   3   6      600.13      615.58     10.54 o 
   4   3   6     3632.09     3534.14     73.14 o 
   5   3   6      104.35       91.33      5.46 o 
   6   3   6     1525.06     1477.99     35.29 o 
   7   3   6      748.84      683.39      9.38 o 
   8   3   6      815.06      785.03      8.40 o 
   9   3   6      408.88      380.00      7.15 o 
  10   3   6       35.11       48.07      5.28 o 
  11   3   6       28.97       30.41      1.78 o 
 -11   4   6      136.59      131.00      7.10 o 
 -10   4   6       61.45       69.11      3.43 o 
  -9   4   6      928.77      897.03      8.79 o 
  -8   4   6       34.80       44.87      1.62 o 
  -7   4   6      210.47      188.82      3.35 o 
  -6   4   6      301.36      310.01     10.92 o 
  -5   4   6      433.69      449.29      9.13 o 
  -4   4   6       80.59      102.05      3.72 o 
  -3   4   6     2468.38     2823.43     38.79 o 
  -2   4   6     1116.59     1276.15     18.76 o 
  -1   4   6      265.81      322.34      6.19 o 
   0   4   6     2156.89     2214.92     38.75 o 
   1   4   6      268.02      318.37      8.00 o 
   2   4   6     1116.71     1280.05     26.93 o 
   3   4   6     2463.95     2882.11     59.31 o 
   4   4   6       78.57       98.97      5.09 o 
   5   4   6      435.46      438.08     13.10 o 
   6   4   6      302.02      311.52      7.08 o 
   7   4   6      211.25      194.68      6.24 o 
   8   4   6       34.58       42.54      2.26 o 
   9   4   6      929.08      864.15     11.55 o 
  10   4   6       61.61       68.95      4.85 o 
  11   4   6      137.69      136.57      3.56 o 
 -11   5   6      148.94      163.42      9.64 o 
 -10   5   6       38.67       44.14      1.88 o 
  -9   5   6      177.67      188.33      3.36 o 
  -8   5   6      125.70      130.67      2.68 o 
  -7   5   6       16.23       17.44      1.09 o 
  -6   5   6      138.42      117.89      6.55 o 
  -5   5   6       70.91       76.70      4.73 o 
  -4   5   6      170.42      193.10     10.73 o 
  -3   5   6      458.05      540.32      9.65 o 
  -2   5   6     1864.46     1925.95     27.24 o 
  -1   5   6     3693.34     3865.55     51.62 o 
   0   5   6     3304.07     3151.37     57.85 o 
   1   5   6     3671.92     4045.36     73.14 o 
   2   5   6     1868.08     2042.33     41.48 o 
   3   5   6      454.39      541.42     13.10 o 
   4   5   6      171.03      194.66      6.91 o 
   5   5   6       69.62       83.32      5.09 o 
   6   5   6      138.32      114.12      4.91 o 
   7   5   6       15.99       18.28      1.64 o 
   8   5   6      125.43      134.46      4.01 o 
   9   5   6      178.32      182.31      5.94 o 
  10   5   6       39.45       41.85      2.83 o 
  11   5   6      147.78      166.71      4.71 o 
 -11   6   6        6.62        4.16      3.82 o 
 -10   6   6      279.88      304.31      4.39 o 
  -9   6   6      359.50      352.74      5.59 o 
  -8   6   6       43.32       37.53      2.10 o 
  -7   6   6      216.07      199.61      3.06 o 
  -6   6   6     1272.75     1156.62      9.21 o 
  -5   6   6      137.21      148.82      6.91 o 
  -4   6   6      542.22      496.42     10.01 o 
  -3   6   6      325.39      364.49      6.49 o 
  -2   6   6     1907.90     1713.75     25.70 o 
  -1   6   6      151.09      154.64      6.19 o 
   0   6   6     4249.13     4220.38     76.77 o 
   1   6   6      145.69      175.49     11.64 o 
   3   6   6      328.02      373.76      7.69 o 
   4   6   6      541.23      480.29     12.73 o 
   5   6   6      134.77      138.63      6.19 o 
   6   6   6     1272.97     1175.20     15.76 o 
   7   6   6      211.98      203.11      3.74 o 
   8   6   6       42.99       35.26      2.09 o 
   9   6   6      361.01      351.98      5.59 o 
  10   6   6      278.78      294.79      6.67 o 
  11   6   6        6.01        2.42      1.26 o 
 -10   7   6      397.23      391.47      5.21 o 
  -9   7   6       77.41       73.41      2.25 o 
  -8   7   6       16.69       20.68      1.50 o 
  -7   7   6      386.32      377.49      4.31 o 
  -6   7   6      295.20      268.80      3.61 o 
  -5   7   6      753.16      723.87     11.79 o 
  -4   7   6     1538.90     1495.82     32.02 o 
  -3   7   6       79.19       80.60      8.37 o 
  -2   7   6     1007.77      988.78     16.63 o 
  -1   7   6     1421.40     1372.52     31.84 o 
   0   7   6       61.82       55.68      2.64 o 
   1   7   6     1425.95     1373.38     24.83 o 
   2   7   6     1007.78      952.21     24.38 o 
   3   7   6       77.41       76.05      2.85 o 
   4   7   6     1543.06     1626.81     34.93 o 
   5   7   6      749.77      740.98      9.74 o 
   6   7   6      292.88      269.23      3.92 o 
   7   7   6      386.70      382.16      5.69 o 
   8   7   6       17.70       19.74      1.38 o 
   9   7   6       77.01       78.36      2.97 o 
  10   7   6      399.34      394.84      5.21 o 
 -10   8   6      225.22      236.86      7.14 o 
  -9   8   6       31.62       33.79      2.99 o 
  -8   8   6       43.84       43.30      2.07 o 
  -7   8   6      456.27      451.58      5.62 o 
  -6   8   6      691.68      661.51      6.28 o 
  -5   8   6      460.83      418.49      5.05 o 
  -4   8   6      429.68      468.23      8.81 o 
  -3   8   6      450.96      455.75     19.47 o 
  -2   8   6      124.27      140.49      5.27 o 
  -1   8   6       20.53       15.98      1.89 o 
   0   8   6     2236.60     2192.75     26.06 o 
   1   8   6       20.53       17.79      2.43 o 
   2   8   6      127.94      143.36      7.64 o 
   3   8   6      450.12      471.19     15.28 o 
   4   8   6      424.71      482.11     12.01 o 
   5   8   6      453.92      429.93      6.35 o 
   6   8   6      702.10      676.57      7.17 o 
   7   8   6      454.34      466.73     12.34 o 
   8   8   6       44.14       48.43      2.06 o 
   9   8   6       31.22       34.52      2.51 o 
  10   8   6      226.23      225.06      5.28 o 
 -10   9   6      125.52      126.92      3.21 o 
  -9   9   6      134.63      142.96      3.36 o 
  -8   9   6      101.89       87.48      2.65 o 
  -7   9   6      562.38      546.56      6.91 o 
  -6   9   6      191.25      191.58      3.43 o 
  -5   9   6      108.35      101.30      2.52 o 
  -4   9   6       95.13      105.25      2.51 o 
  -3   9   6      637.89      582.70      7.84 o 
  -2   9   6       47.75       35.07      3.06 o 
  -1   9   6       58.22       51.00      3.01 o 
   0   9   6      745.48      686.19     10.67 o 
   1   9   6       58.42       49.85      5.46 o 
   2   9   6       49.45       41.86      3.46 o 
   3   9   6      637.00      594.05      7.86 o 
   4   9   6       95.42      108.59      3.65 o 
   5   9   6      106.64      102.75      2.58 o 
   6   9   6      189.29      200.81      3.75 o 
   7   9   6      563.38      558.26      8.32 o 
   8   9   6      101.88       93.13      3.14 o 
   9   9   6      133.31      137.69      5.28 o 
  10   9   6      125.35      122.38      3.47 o 
  -9  10   6        2.10        5.00      1.07 o 
  -8  10   6        5.61        7.91      1.26 o 
  -7  10   6      295.54      261.91      4.31 o 
  -6  10   6      406.46      350.25      5.11 o 
  -5  10   6       48.58       58.33      2.24 o 
  -4  10   6       27.42       28.23      1.55 o 
  -3  10   6      113.82       90.22      2.15 o 
  -2  10   6      629.21      592.79      7.18 o 
  -1  10   6      785.06      735.40      9.42 o 
   0  10   6     1036.95     1031.34     10.47 o 
   1  10   6      785.48      745.42      9.11 o 
   2  10   6      628.66      602.79      6.99 o 
   3  10   6      115.84      100.61      2.45 o 
   4  10   6       27.56       28.16      1.72 o 
   5  10   6       49.45       63.31      2.34 o 
   6  10   6      404.57      349.88      5.91 o 
   7  10   6      291.80      259.73      6.27 o 
   8  10   6        5.62       10.27      1.13 o 
   9  10   6        2.04        5.16      1.11 o 
  -9  11   6       74.70       76.09      2.43 o 
  -8  11   6      195.90      188.32      3.78 o 
  -7  11   6      136.16      145.57      3.27 o 
  -6  11   6       59.69       48.17      1.95 o 
  -5  11   6       37.91       38.53      2.18 o 
  -4  11   6     2382.08     2189.72     18.55 o 
  -3  11   6        5.30        6.69      1.06 o 
  -2  11   6      360.30      335.99      4.14 o 
  -1  11   6       86.28       95.10      2.24 o 
   0  11   6       50.80       52.47      2.35 o 
   1  11   6       84.28       91.64      2.88 o 
   2  11   6      359.43      341.62      4.89 o 
   3  11   6        5.31        7.74      1.06 o 
   4  11   6     2387.65     2254.86     21.03 o 
   5  11   6       37.92       42.16      2.31 o 
   6  11   6       60.00       51.41      1.83 o 
   7  11   6      138.03      154.90      3.61 o 
   8  11   6      195.83      193.49      3.73 o 
   9  11   6       73.55       74.04      2.73 o 
  -8  12   6      124.85      124.34      3.41 o 
  -7  12   6       41.02       41.79      1.81 o 
  -6  12   6       58.02       56.52      1.80 o 
  -5  12   6       70.08       69.36      2.29 o 
  -4  12   6      127.26      127.82      2.74 o 
  -3  12   6       34.60       28.36      1.56 o 
  -2  12   6       74.02       76.83      2.26 o 
  -1  12   6       79.91       80.37      3.19 o 
   0  12   6      174.73      158.92      4.52 o 
   1  12   6       78.53       72.95      2.84 o 
   2  12   6       76.27       85.24      2.85 o 
   3  12   6       34.72       35.94      1.85 o 
   4  12   6      129.77      142.76      2.37 o 
   5  12   6       69.00       69.72      1.86 o 
   6  12   6       57.31       52.44      2.02 o 
   7  12   6       41.33       47.88      2.62 o 
   8  12   6      123.44      128.88      4.96 o 
  -7  13   6       14.42       12.93      1.07 o 
  -6  13   6      269.81      243.31      3.56 o 
  -5  13   6       40.87       37.31      1.95 o 
  -4  13   6      121.45      112.31      2.69 o 
  -3  13   6      110.91      112.15      3.85 o 
  -2  13   6      169.20      151.75      3.53 o 
  -1  13   6      268.41      266.56      4.74 o 
   0  13   6      488.99      482.50      6.85 o 
   1  13   6      265.26      272.56      5.24 o 
   2  13   6      169.88      159.94      3.76 o 
   3  13   6      113.51      120.21      2.57 o 
   4  13   6      122.84      114.83      3.27 o 
   5  13   6       40.41       36.67      1.65 o 
   6  13   6      269.79      248.42      6.09 o 
   7  13   6       14.56       14.13      1.48 o 
  -6  14   6       81.29       97.34      2.22 o 
  -5  14   6       35.95       42.99      3.87 o 
  -4  14   6       74.91       67.49      3.22 o 
  -3  14   6      201.40      190.45      2.91 o 
  -2  14   6      225.21      231.65      3.13 o 
  -1  14   6       45.90       46.54      2.50 o 
   0  14   6        4.31        3.41      1.41 o 
   1  14   6       46.63       49.23      2.20 o 
   2  14   6      226.38      235.34      4.20 o 
   3  14   6      202.45      200.28      3.79 o 
   4  14   6       73.85       71.28      3.82 o 
   5  14   6       36.30       41.20      2.43 o 
   6  14   6       79.73      100.16      5.46 o 
  -5  15   6       86.01       83.57      2.95 o 
  -4  15   6      296.78      297.54      4.67 o 
  -3  15   6       15.23       15.12      1.44 o 
  -2  15   6       42.53       37.34      1.87 o 
  -1  15   6      136.11      133.65      2.96 o 
   0  15   6      128.33      108.54      3.43 o 
   1  15   6      134.54      134.50      3.83 o 
   2  15   6       41.82       37.21      2.73 o 
   3  15   6       14.56       15.25      1.92 o 
   4  15   6      300.27      328.08     10.73 o 
   5  15   6       87.90       92.44      4.91 o 
  -3  16   6       48.24       59.29      3.09 o 
  -2  16   6      160.19      152.76      3.98 o 
  -1  16   6      380.93      373.98      6.81 o 
   0  16   6       27.67       31.70      2.18 o 
   1  16   6      380.35      370.84      6.81 o 
   2  16   6      160.43      159.31      3.98 o 
   3  16   6       48.30       68.36      3.09 o 
   1   0   7     3522.21     3645.87     48.39 o 
   2   0   7     3362.34     3670.27     48.90 o 
   3   0   7      533.54      520.32     13.46 o 
   4   0   7      896.84      963.86     22.20 o 
   5   0   7      370.25      423.17     12.37 o 
   6   0   7        7.68        6.55      2.55 o 
   7   0   7       67.11       57.06      2.63 o 
   8   0   7      125.26      127.19      2.82 o 
   9   0   7      152.00      178.24      3.42 o 
  10   0   7     1104.00     1089.13     13.78 o 
  11   0   7       31.72       35.14      3.72 o 
 -11   1   7       15.82       17.23      1.87 o 
 -10   1   7      267.73      293.91      5.85 o 
  -9   1   7       32.37       31.20      1.33 o 
  -8   1   7       34.11       30.13      1.27 o 
  -7   1   7      914.04      835.50      8.38 o 
  -6   1   7     1083.10     1131.23     26.56 o 
  -5   1   7      102.82       68.41      4.73 o 
  -4   1   7      513.54      527.27      9.51 o 
  -3   1   7     2030.31     2034.22     28.50 o 
  -2   1   7     2665.10     2917.03     41.48 o 
  -1   1   7      210.32      195.78      8.19 o 
   0   1   7     3916.32     4089.49     44.62 o 
   1   1   7      211.73      197.21      6.55 o 
   2   1   7     2667.17     2969.80     58.94 o 
   3   1   7     2034.73     2009.42     29.83 o 
   4   1   7      518.01      525.96     10.37 o 
   5   1   7      103.59       62.77      3.47 o 
   6   1   7     1083.93     1127.96     26.56 o 
   7   1   7      911.47      838.49      8.73 o 
   8   1   7       34.17       30.55      1.65 o 
   9   1   7       32.14       31.71      2.03 o 
  10   1   7      267.67      284.70      4.07 o 
  11   1   7       15.42       17.87      1.79 o 
 -11   2   7       43.74       55.82      5.09 o 
 -10   2   7      238.19      232.35      4.16 o 
  -9   2   7       65.83       64.77      2.17 o 
  -8   2   7      424.23      387.41      4.74 o 
  -7   2   7      656.24      608.73      4.90 o 
  -6   2   7       33.32       52.76      4.73 o 
  -5   2   7     1381.16     1403.27     32.02 o 
  -4   2   7     2110.66     2324.08     33.29 o 
  -3   2   7      564.16      640.96     14.74 o 
  -2   2   7      218.82      215.09      5.01 o 
  -1   2   7      566.77      655.30     14.55 o 
   0   2   7      241.64      255.42      4.17 o 
   1   2   7      565.25      621.10     14.55 o 
   2   2   7      220.53      210.51      4.75 o 
   3   2   7      562.59      620.12     11.28 o 
   4   2   7     2106.88     2421.36     35.86 o 
   5   2   7     1375.51     1431.11     27.47 o 
   6   2   7       33.07       52.73      3.47 o 
   7   2   7      661.62      612.47      7.41 o 
   8   2   7      422.81      361.83      5.44 o 
   9   2   7       64.26       59.56      2.73 o 
  10   2   7      238.96      234.79      4.34 o 
  11   2   7       43.22       50.56      2.43 o 
 -11   3   7      646.04      623.59     22.38 o 
 -10   3   7       12.27       13.41      1.57 o 
  -9   3   7      217.89      226.51      4.05 o 
  -8   3   7      410.68      412.88      6.16 o 
  -7   3   7      230.04      202.16      2.93 o 
  -6   3   7       55.02       54.21      4.73 o 
  -5   3   7      105.74      117.09      5.82 o 
  -4   3   7     1013.80     1109.94     17.47 o 
  -3   3   7      554.89      494.12     12.37 o 
  -2   3   7      140.94      170.15      4.50 o 
  -1   3   7     1267.99     1304.42     18.99 o 
   0   3   7       70.13       84.71      2.80 o 
   1   3   7     1277.78     1292.10     19.03 o 
   2   3   7      139.72      162.58      4.37 o 
   3   3   7      553.91      502.43      9.13 o 
   4   3   7     1012.00     1071.31     17.35 o 
   5   3   7      108.20      121.53      6.55 o 
   6   3   7       53.71       55.20      3.82 o 
   7   3   7      231.31      200.68      4.07 o 
   8   3   7      407.09      414.92      6.20 o 
   9   3   7      215.61      220.62      4.17 o 
  10   3   7       12.38       12.94      2.11 o 
  11   3   7      645.14      628.34      7.07 o 
 -11   4   7        4.09        3.30      3.82 o 
 -10   4   7      323.66      316.04      5.46 o 
  -9   4   7     1097.78      997.66     10.70 o 
  -8   4   7      346.57      331.41      4.41 o 
  -7   4   7      276.61      276.68      3.49 o 
  -6   4   7     1127.64     1130.87     27.29 o 
  -5   4   7      105.93      118.97      4.55 o 
  -4   4   7     1386.35     1257.27     19.53 o 
  -3   4   7      447.13      510.74      9.39 o 
  -2   4   7       28.25       18.10      1.92 o 
  -1   4   7       57.13       62.77      2.83 o 
   0   4   7     3400.93     3541.78     79.68 o 
   2   4   7       29.33       25.11      2.18 o 
   3   4   7      444.84      477.38     12.01 o 
   4   4   7     1381.25     1223.65     27.65 o 
   5   4   7      106.99      120.80      6.19 o 
   6   4   7     1126.72     1130.97     66.04 o 
   7   4   7      276.72      282.90      4.86 o 
   8   4   7      348.66      326.61      6.41 o 
   9   4   7     1095.90     1037.17     13.16 o 
  10   4   7      319.15      306.20      9.40 o 
  11   4   7        4.08        1.03      0.89 o 
 -11   5   7       58.95       54.64      3.82 o 
 -10   5   7      413.32      422.72      6.44 o 
  -9   5   7       40.94       38.87      1.63 o 
  -8   5   7      324.05      340.54      4.44 o 
  -7   5   7        7.14        9.11      1.04 o 
  -6   5   7       84.83       86.28      2.14 o 
  -5   5   7      253.92      269.27      5.67 o 
  -4   5   7      216.40      223.28      5.92 o 
  -3   5   7      795.20      819.32     13.63 o 
  -2   5   7     1112.87     1023.06     15.95 o 
  -1   5   7      593.63      578.51     10.02 o 
   0   5   7     5160.95     5424.32    136.81 o 
   3   5   7      800.03      829.59     18.56 o 
   4   5   7      217.89      210.31      7.28 o 
   5   5   7      255.35      258.70      9.10 o 
   6   5   7       84.07       89.77      3.06 o 
   7   5   7        6.43        8.01      1.36 o 
   8   5   7      324.22      346.79      6.44 o 
   9   5   7       39.39       34.73      2.06 o 
  10   5   7      419.27      435.27     11.10 o 
  11   5   7       58.29       50.19      1.64 o 
 -11   6   7      211.59      222.32      7.64 o 
 -10   6   7      254.13      242.60      4.29 o 
  -9   6   7       12.02       11.59      1.12 o 
  -8   6   7       11.80       11.80      1.17 o 
  -7   6   7      155.09      155.69      2.42 o 
  -6   6   7       81.16       78.58      2.65 o 
  -5   6   7       82.21       98.86      4.12 o 
  -4   6   7      671.92      649.81      9.58 o 
  -3   6   7      865.62      755.00     18.19 o 
  -2   6   7       71.09       63.10      2.62 o 
  -1   6   7      600.60      645.25     11.86 o 
   0   6   7      801.06      750.68     15.10 o 
   1   6   7      607.31      665.49     18.56 o 
   2   6   7       70.97       65.49      5.46 o 
   3   6   7      869.26      748.45     20.38 o 
   4   6   7      676.25      684.05     16.74 o 
   5   6   7       80.77       90.48      3.32 o 
   6   6   7       82.71       73.02      5.03 o 
   7   6   7      155.48      157.19      4.04 o 
   8   6   7       12.12       10.88      1.58 o 
   9   6   7       11.71        8.38      1.53 o 
  10   6   7      252.15      272.89      8.00 o 
  11   6   7      212.06      239.54      4.61 o 
 -10   7   7        0.25        0.87      0.97 o 
  -9   7   7       15.71       18.84      2.33 o 
  -8   7   7       69.23       67.73      2.76 o 
  -7   7   7      139.22      128.50      3.00 o 
  -6   7   7     1358.90     1225.08     10.35 o 
  -5   7   7       82.87       78.20      2.88 o 
  -3   7   7      639.06      571.98     15.65 o 
  -2   7   7       76.65       62.70      3.72 o 
  -1   7   7      539.37      552.08     10.98 o 
   0   7   7     3899.90     3780.33     43.94 o 
   1   7   7      540.40      534.14     16.01 o 
   2   7   7       75.67       70.95      5.82 o 
   3   7   7      636.57      581.08     17.47 o 
   4   7   7      742.32      738.63     17.10 o 
   5   7   7       85.32       87.55      2.47 o 
   6   7   7     1361.95     1261.01     13.59 o 
   7   7   7      137.91      140.14      4.36 o 
   8   7   7       68.75       73.33      2.54 o 
   9   7   7       16.10       16.46      1.78 o 
  10   7   7        0.21        0.84      1.18 o 
 -10   8   7      171.59      181.28      5.47 o 
  -9   8   7       65.69       61.21      2.41 o 
  -8   8   7      259.15      253.06      6.22 o 
  -7   8   7      201.24      222.80      3.49 o 
  -6   8   7      451.69      423.87      5.06 o 
  -5   8   7      118.73      102.49      2.70 o 
  -4   8   7      817.11      706.54      7.59 o 
  -3   8   7       19.93       18.92      4.00 o 
  -2   8   7       65.13       63.88      6.19 o 
  -1   8   7      265.55      266.11      5.78 o 
   0   8   7      248.15      259.82      5.62 o 
   1   8   7      265.07      267.80     10.55 o 
   2   8   7       63.51       62.58      5.82 o 
   3   8   7       19.49       31.29      4.73 o 
   4   8   7      818.26      723.53      9.34 o 
   5   8   7      119.49      103.63      2.60 o 
   6   8   7      456.29      448.60      7.12 o 
   7   8   7      200.63      230.55      4.05 o 
   8   8   7      256.77      245.98      5.49 o 
   9   8   7       63.82       61.49      2.38 o 
  10   8   7      173.01      180.60      4.61 o 
 -10   9   7      169.78      175.74      5.46 o 
  -9   9   7       30.13       32.00      1.69 o 
  -8   9   7       66.38       63.78      2.47 o 
  -7   9   7        7.37        9.38      2.03 o 
  -6   9   7      216.25      226.71      4.02 o 
  -5   9   7       72.61       76.69      2.27 o 
  -4   9   7       12.32       15.27      1.68 o 
  -3   9   7      508.01      471.54      5.09 o 
  -2   9   7      131.84      119.61      2.74 o 
  -1   9   7       36.93       32.37      3.15 o 
   0   9   7     1619.73     1637.64     50.76 o 
   1   9   7       36.62       32.34      4.18 o 
   2   9   7      132.29      127.02      3.78 o 
   3   9   7      513.56      461.39      6.58 o 
   4   9   7       12.62       15.16      1.48 o 
   5   9   7       73.62       82.23      5.66 o 
   6   9   7      221.64      246.59      6.11 o 
   7   9   7        7.08        7.01      1.92 o 
   8   9   7       65.38       67.89      3.32 o 
   9   9   7       29.96       33.51      1.76 o 
  10   9   7      171.00      176.11      5.46 o 
  -9  10   7       27.21       26.71      1.45 o 
  -8  10   7        5.48        5.88      1.15 o 
  -7  10   7       80.87       83.47      2.28 o 
  -6  10   7      244.73      235.86      4.74 o 
  -5  10   7      103.13       83.07      2.52 o 
  -4  10   7      483.24      464.28      5.82 o 
  -3  10   7      133.89      143.01      3.09 o 
  -2  10   7      249.16      244.77      3.42 o 
  -1  10   7       83.84       78.10      2.06 o 
   0  10   7        1.34        1.12      0.90 o 
   1  10   7       84.07       76.67      2.65 o 
   2  10   7      254.75      264.61      4.24 o 
   3  10   7      132.22      136.83      3.46 o 
   4  10   7      482.19      479.59      6.29 o 
   5  10   7       99.65       85.06      2.65 o 
   6  10   7      245.03      248.57      6.37 o 
   7  10   7       81.26       86.40      3.82 o 
   8  10   7        5.48        4.45      0.94 o 
   9  10   7       27.46       29.85      1.58 o 
  -9  11   7      254.95      269.25      6.91 o 
  -8  11   7      177.68      188.98      3.30 o 
  -7  11   7       25.03       17.49      1.47 o 
  -6  11   7      120.96      114.05      4.52 o 
  -5  11   7       56.64       49.45      2.12 o 
  -4  11   7      258.04      258.49      4.88 o 
  -3  11   7      601.73      548.65      6.03 o 
  -2  11   7      542.18      481.72      5.22 o 
  -1  11   7       22.43       28.32      1.57 o 
   0  11   7      117.87      117.34      3.83 o 
   1  11   7       22.24       31.06      2.26 o 
   2  11   7      542.70      493.47      8.51 o 
   3  11   7      611.63      572.78      6.90 o 
   4  11   7      259.61      274.37      4.73 o 
   5  11   7       55.86       47.69      3.89 o 
   6  11   7      121.80      117.34      2.89 o 
   7  11   7       26.36       20.91      1.34 o 
   8  11   7      178.85      193.67      3.66 o 
  -8  12   7       20.48       20.98      1.32 o 
  -7  12   7        2.85        2.04      1.04 o 
  -6  12   7       23.91       33.78      2.36 o 
  -5  12   7      738.63      686.46      7.34 o 
  -4  12   7       74.16       72.86      2.25 o 
  -3  12   7       19.51       21.99      1.52 o 
  -2  12   7      680.18      573.20      7.02 o 
  -1  12   7      239.73      229.69      3.83 o 
   0  12   7       28.27       27.56      1.90 o 
   1  12   7      238.08      232.52      4.46 o 
   2  12   7      680.97      586.95      7.83 o 
   3  12   7       19.30       23.98      1.88 o 
   4  12   7       75.17       80.69      4.73 o 
   5  12   7      744.42      721.21      6.09 o 
   6  12   7       24.12       33.62      1.53 o 
   7  12   7        3.59        3.68      1.02 o 
   8  12   7       20.82       19.15      1.09 o 
  -7  13   7       39.04       33.84      1.90 o 
  -6  13   7      545.23      507.92      6.43 o 
  -5  13   7      173.48      172.02      3.10 o 
  -4  13   7       28.79       31.29      1.72 o 
  -3  13   7      415.82      433.40      5.42 o 
  -2  13   7      612.14      582.47      7.16 o 
  -1  13   7      562.61      516.60      7.84 o 
   0  13   7       47.10       46.52      2.28 o 
   1  13   7      556.26      515.69      7.08 o 
   2  13   7      612.17      600.55     11.34 o 
   3  13   7      411.99      449.35      4.89 o 
   4  13   7       29.81       33.03      2.64 o 
   5  13   7      172.74      181.15      3.91 o 
   6  13   7      545.46      522.28      8.70 o 
   7  13   7       39.46       37.48      3.27 o 
  -6  14   7       50.59       51.85      2.32 o 
  -5  14   7      144.90      165.08      3.65 o 
  -4  14   7      135.89      132.55      2.20 o 
  -3  14   7      147.50      134.29      2.55 o 
  -2  14   7      235.96      232.57      3.11 o 
  -1  14   7      190.60      199.90      3.26 o 
   0  14   7       69.38       54.44      1.79 o 
   1  14   7      192.26      193.54      3.54 o 
   2  14   7      235.28      233.50      4.59 o 
   3  14   7      147.13      142.32      3.40 o 
   4  14   7      134.14      138.56      4.09 o 
   5  14   7      145.42      168.94      4.55 o 
   6  14   7       50.68       56.76      3.64 o 
  -5  15   7       21.62       29.11      2.55 o 
  -4  15   7      173.08      178.11      3.40 o 
  -3  15   7      118.31      142.97      3.27 o 
  -2  15   7       61.75       66.08      2.43 o 
  -1  15   7      454.22      446.03      6.43 o 
   0  15   7       13.13       18.09      1.53 o 
   1  15   7      457.03      465.76      6.49 o 
   2  15   7       63.14       69.96      3.06 o 
   3  15   7      116.00      144.31      4.09 o 
   4  15   7      170.35      183.31      4.35 o 
   5  15   7       21.51       27.29      2.91 o 
  -3  16   7      256.38      276.03     12.19 o 
  -2  16   7       67.62       73.22      2.69 o 
  -1  16   7       81.87       93.42      3.06 o 
   0  16   7       11.57       23.41      2.18 o 
   1  16   7       83.37       98.11      3.21 o 
   2  16   7       68.26       75.48      2.69 o 
   3  16   7      254.66      285.26      7.28 o 
   0   0   8     7389.63     7591.51    145.91 o 
   1   0   8       22.99       21.10      1.63 o 
   2   0   8       74.49       60.34      6.37 o 
   3   0   8       25.93       26.39      2.32 o 
   4   0   8     1834.70     1944.48     29.82 o 
   5   0   8       47.69       41.12      4.00 o 
   6   0   8       35.90       32.47      2.69 o 
   7   0   8     1657.91     1547.98     11.92 o 
   8   0   8       81.71       69.97      1.69 o 
   9   0   8       26.97       25.15      1.32 o 
  10   0   8      840.32      777.06      9.03 o 
  11   0   8      156.90      178.15      3.38 o 
 -11   1   8       63.48       74.19      2.91 o 
 -10   1   8        1.42        1.56      0.97 o 
  -9   1   8      427.04      402.15      5.21 o 
  -8   1   8      334.56      318.85      3.50 o 
  -7   1   8      348.44      352.20      3.44 o 
  -6   1   8     1540.01     1474.15     31.84 o 
  -5   1   8       59.23       72.41      5.09 o 
  -4   1   8      556.06      668.16     13.10 o 
  -3   1   8       66.24       88.75      2.93 o 
  -2   1   8     3157.66     3249.57     36.82 o 
  -1   1   8     4168.66     4067.08     53.99 o 
   0   1   8     3009.00     3040.95     35.22 o 
   1   1   8     4165.68     4036.00     55.72 o 
   2   1   8     3145.81     3240.33     46.30 o 
   3   1   8       65.51      111.34     17.65 o 
   4   1   8      558.78      654.75     12.08 o 
   5   1   8       58.71       70.98      3.64 o 
   6   1   8     1538.23     1511.35     22.64 o 
   7   1   8      343.80      362.34      4.57 o 
   8   1   8      333.76      317.18      3.88 o 
   9   1   8      423.39      398.51      5.07 o 
  10   1   8        1.48       -0.36      1.36 o 
  11   1   8       64.01       79.16      2.85 o 
 -11   2   8        7.40        7.46      1.67 o 
 -10   2   8       65.85       68.67      2.07 o 
  -9   2   8      604.75      552.63      6.37 o 
  -8   2   8      264.63      252.46      3.96 o 
  -7   2   8      237.27      238.97      3.34 o 
  -6   2   8      166.50      177.47      5.53 o 
  -5   2   8       59.82       57.04      3.21 o 
  -4   2   8     1062.33     1149.56     18.10 o 
  -3   2   8     2222.66     2220.35     41.66 o 
  -2   2   8     1256.20     1142.57     17.33 o 
  -1   2   8      892.47      937.52     14.35 o 
   0   2   8     4999.98     5033.55     69.98 o 
   1   2   8      886.40      904.27     14.26 o 
   2   2   8     1251.56     1114.07     17.37 o 
   3   2   8     2226.67     2306.38     33.95 o 
   4   2   8     1061.79     1167.73     19.02 o 
   5   2   8       60.83       63.84      4.55 o 
   6   2   8      164.26      179.45      5.22 o 
   7   2   8      232.38      235.13      4.14 o 
   8   2   8      261.86      253.04      3.68 o 
   9   2   8      603.44      553.45      7.25 o 
  10   2   8       65.01       67.28      2.00 o 
  11   2   8        7.78        9.15      1.53 o 
 -11   3   8       38.78       41.23      3.03 o 
 -10   3   8       22.21       19.74      1.36 o 
  -9   3   8      353.79      348.50      4.73 o 
  -8   3   8      363.51      363.87      4.92 o 
  -7   3   8      116.06      128.89      2.52 o 
  -6   3   8       97.99       83.57      2.78 o 
  -5   3   8     1434.61     1404.31     21.85 o 
  -4   3   8      167.29      179.89      7.82 o 
  -3   3   8      338.43      277.14      6.30 o 
  -2   3   8     2150.66     2407.72     42.57 o 
  -1   3   8     3741.26     3828.83     51.33 o 
   0   3   8      284.75      302.00      9.10 o 
   1   3   8     3736.55     3807.98     95.88 o 
   2   3   8     2154.38     2392.44     28.68 o 
   3   3   8      338.88      289.33      6.30 o 
   4   3   8      169.16      186.89      5.15 o 
   5   3   8     1433.76     1486.72     34.20 o 
   6   3   8      100.41       87.36      2.22 o 
   7   3   8      116.09      125.38      3.36 o 
   8   3   8      366.64      364.31      5.59 o 
   9   3   8      358.99      353.11      5.30 o 
  10   3   8       21.56       18.61      1.29 o 
  11   3   8       39.39       37.53      2.24 o 
 -11   4   8       49.00       52.30      3.46 o 
 -10   4   8       15.49       18.41      1.68 o 
  -9   4   8       54.53       58.88      2.78 o 
  -8   4   8      143.10      140.25      3.20 o 
  -7   4   8     1106.64     1042.58      8.63 o 
  -6   4   8      378.49      363.75      4.26 o 
  -5   4   8       55.04       47.27      2.59 o 
  -4   4   8       46.54       36.57      2.83 o 
  -3   4   8     3085.09     3130.77     43.26 o 
  -2   4   8     1078.10     1153.98     34.38 o 
  -1   4   8     1101.51     1130.39     17.07 o 
   0   4   8     1024.45     1050.09     23.65 o 
   2   4   8     1086.53     1103.94     22.92 o 
   3   4   8     3066.47     3212.13     65.49 o 
   4   4   8       47.92       40.02      3.64 o 
   5   4   8       54.84       44.03      4.00 o 
   6   4   8      379.26      360.53      4.74 o 
   7   4   8     1108.70     1074.71     11.91 o 
   8   4   8      143.90      130.30      3.38 o 
   9   4   8       54.35       68.87      2.61 o 
  10   4   8       14.80       20.41      1.66 o 
  11   4   8       48.32       53.64      2.29 o 
 -11   5   8        4.55        9.10      2.91 o 
 -10   5   8      156.25      179.28      3.75 o 
  -9   5   8      119.09      124.37      2.89 o 
  -8   5   8      216.19      238.32      4.31 o 
  -7   5   8     1226.06     1169.49      9.46 o 
  -6   5   8      402.05      426.38      4.69 o 
  -5   5   8      174.12      181.52      5.53 o 
  -4   5   8      153.91      160.70      4.05 o 
  -3   5   8      484.89      504.85      9.78 o 
  -2   5   8      288.10      301.28      6.69 o 
  -1   5   8      620.75      677.52     22.74 o 
   0   5   8      124.77      108.04      3.57 o 
   3   5   8      481.12      487.93     11.64 o 
   4   5   8      152.18      154.64      6.19 o 
   5   5   8      172.58      183.65     11.83 o 
   6   5   8      402.95      425.68      5.91 o 
   7   5   8     1231.89     1182.43     12.82 o 
   8   5   8      214.65      225.10      4.32 o 
   9   5   8      118.26      121.24      3.16 o 
  10   5   8      154.97      178.65      3.53 o 
  11   5   8        5.24        6.19      2.18 o 
 -10   6   8      355.69      377.55      7.25 o 
  -9   6   8      482.25      441.52      6.45 o 
  -8   6   8      138.23      138.66      3.15 o 
  -7   6   8      347.68      340.58      4.28 o 
  -6   6   8      820.91      744.62      6.67 o 
  -5   6   8      657.89      609.70      5.80 o 
  -4   6   8        6.21        4.67      1.48 o 
  -3   6   8       45.35       46.58      2.11 o 
  -2   6   8      444.01      499.94     13.46 o 
  -1   6   8      980.61      927.08     15.04 o 
   0   6   8      683.38      715.34     19.65 o 
   1   6   8      979.01      904.55     23.65 o 
   4   6   8        6.14        4.37      1.46 o 
   5   6   8      654.33      635.90     12.46 o 
   6   6   8      816.51      742.57     10.01 o 
   7   6   8      343.95      328.42      5.83 o 
   8   6   8      141.55      144.89      3.83 o 
   9   6   8      481.56      447.74      8.22 o 
  10   6   8      357.63      372.75      6.73 o 
  11   6   8       74.32       79.32      3.27 o 
 -10   7   8      105.64      100.31      3.49 o 
  -9   7   8       44.26       48.25      2.02 o 
  -8   7   8       35.09       44.93      2.38 o 
  -7   7   8      365.09      341.22      4.25 o 
  -6   7   8      208.06      203.28      3.17 o 
  -5   7   8       61.44       59.83      2.07 o 
  -4   7   8       74.74       69.49      3.53 o 
  -2   7   8      539.31      499.21     14.19 o 
  -1   7   8      277.05      318.62     10.73 o 
   0   7   8      364.96      366.40     13.10 o 
   1   7   8      276.18      315.10     11.64 o 
   2   7   8      540.80      552.34     17.10 o 
   4   7   8       74.87       78.23      4.00 o 
   5   7   8       65.14       69.53      2.95 o 
   6   7   8      213.17      216.33      5.40 o 
   7   7   8      366.71      351.79      6.70 o 
   8   7   8       36.14       43.80      2.14 o 
   9   7   8       43.06       48.84      2.91 o 
  10   7   8      103.49      102.61      4.73 o 
 -10   8   8      286.12      310.22      7.82 o 
  -9   8   8      105.72      122.11      3.10 o 
  -8   8   8     1349.31     1385.92     14.05 o 
  -7   8   8       82.47       81.91      2.49 o 
  -6   8   8      330.63      283.41      4.53 o 
  -5   8   8      491.56      461.60      5.28 o 
  -4   8   8      128.32      113.54      2.45 o 
  -3   8   8      716.36      618.38      7.99 o 
  -1   8   8      113.56      119.56      7.00 o 
   0   8   8        1.17        6.55      3.27 o 
   1   8   8      110.80      122.62      7.28 o 
   2   8   8       14.99        9.50      2.18 o 
   3   8   8      717.15      631.22     11.43 o 
   4   8   8      124.96      110.33      3.34 o 
   5   8   8      489.66      462.18      8.65 o 
   6   8   8      327.88      275.89      6.47 o 
   7   8   8       82.55       83.04      2.77 o 
   8   8   8     1356.92     1375.53     19.65 o 
   9   8   8      104.91      120.17      4.09 o 
  10   8   8      283.64      306.73      8.00 o 
  -9   9   8      110.79      105.86      2.76 o 
  -8   9   8      144.02      140.83      3.15 o 
  -7   9   8      366.06      329.36      4.22 o 
  -6   9   8      252.40      240.49      3.76 o 
  -5   9   8      224.37      222.44      3.97 o 
  -4   9   8      333.87      351.40      4.67 o 
  -3   9   8      375.39      359.60      4.59 o 
  -2   9   8       65.82       59.42      2.00 o 
  -1   9   8      505.59      475.10      5.45 o 
   0   9   8       13.93       13.62      1.38 o 
   1   9   8      501.18      467.97      6.37 o 
   2   9   8       65.96       60.18      2.13 o 
   3   9   8      374.07      357.17      6.88 o 
   4   9   8      330.35      349.72      5.74 o 
   5   9   8      227.82      226.82      5.68 o 
   6   9   8      251.49      250.71      6.11 o 
   7   9   8      367.70      337.22     16.74 o 
   8   9   8      144.86      137.38      4.91 o 
   9   9   8      109.50      104.99      4.94 o 
  -9  10   8       33.11       37.35      2.09 o 
  -8  10   8       69.23       75.80      3.92 o 
  -7  10   8      126.87      129.28      2.59 o 
  -6  10   8       11.74       18.61      2.55 o 
  -5  10   8      342.78      314.83      4.99 o 
  -4  10   8      279.61      235.13      3.96 o 
  -3  10   8      172.66      164.23      4.13 o 
  -2  10   8       95.78       85.34      2.52 o 
  -1  10   8      169.66      156.68      3.09 o 
   0  10   8       50.62       48.77      1.82 o 
   1  10   8      168.27      155.24      3.78 o 
   2  10   8       93.93       80.95      2.56 o 
   3  10   8      170.96      164.87      3.36 o 
   4  10   8      276.59      227.55      4.01 o 
   5  10   8      341.36      316.66      5.78 o 
   6  10   8       11.72       16.17      1.85 o 
   7  10   8      124.44      131.65      5.56 o 
   8  10   8       68.91       75.41      1.92 o 
   9  10   8       32.41       33.19      4.55 o 
  -8  11   8      199.45      202.51      4.57 o 
  -7  11   8       41.60       44.60      1.94 o 
  -6  11   8       18.50       16.55      1.44 o 
  -5  11   8      540.87      574.15      6.63 o 
  -4  11   8      224.41      207.51      3.76 o 
  -3  11   8      111.97      103.31      3.82 o 
  -2  11   8      402.68      380.63      5.25 o 
  -1  11   8      103.23       95.33      2.34 o 
   0  11   8      237.16      214.05      3.76 o 
   1  11   8      101.58       99.34      3.04 o 
   2  11   8      405.45      397.42      6.14 o 
   3  11   8      112.69       98.63      2.92 o 
   4  11   8      223.91      213.00      4.18 o 
   5  11   8      535.00      606.78      8.51 o 
   6  11   8       18.35       19.55      2.08 o 
   7  11   8       42.03       46.44      1.59 o 
   8  11   8      196.91      202.06      3.10 o 
  -7  12   8       32.64       34.90      1.62 o 
  -6  12   8       77.03       79.15      2.84 o 
  -5  12   8       35.89       40.21      1.88 o 
  -4  12   8       45.85       43.97      2.02 o 
  -3  12   8       65.05       64.99      2.38 o 
  -2  12   8       88.61       79.57      2.75 o 
  -1  12   8       80.72       93.75      2.61 o 
   0  12   8      532.35      518.14      8.03 o 
   1  12   8       77.35       92.39      2.97 o 
   2  12   8       87.44       81.79      3.41 o 
   3  12   8       66.26       68.20      2.89 o 
   4  12   8       45.32       43.85      2.14 o 
   5  12   8       35.42       41.98      1.72 o 
   6  12   8       76.11       86.80      2.42 o 
   7  12   8       32.74       36.46      1.26 o 
  -7  13   8       46.93       47.46      1.68 o 
  -6  13   8      192.62      190.27      7.45 o 
  -5  13   8      102.16      106.18      2.71 o 
  -4  13   8      373.52      345.04      5.14 o 
  -3  13   8      115.02      108.68      4.43 o 
  -2  13   8      312.49      290.97      4.62 o 
  -1  13   8      360.92      330.96      5.92 o 
   0  13   8      183.09      200.68      4.47 o 
   1  13   8      357.93      326.69      5.92 o 
   2  13   8      312.65      303.85      5.58 o 
   3  13   8      114.68      110.68      2.80 o 
   4  13   8      373.25      369.76      4.95 o 
   5  13   8      103.13      105.36      3.83 o 
   6  13   8      192.61      196.48      7.28 o 
   7  13   8       46.15       48.76      3.64 o 
  -6  14   8      152.96      156.82      5.09 o 
  -5  14   8       92.48      112.54      2.43 o 
  -4  14   8       63.01       55.83      1.60 o 
  -3  14   8      193.67      202.94      3.18 o 
  -2  14   8      150.36      149.74      2.74 o 
  -1  14   8      207.94      186.30      4.25 o 
   0  14   8      236.15      225.82      3.39 o 
   1  14   8      206.00      188.28      3.07 o 
   2  14   8      151.62      153.44      4.26 o 
   3  14   8      198.10      203.91      4.12 o 
   4  14   8       64.66       57.32      2.27 o 
   5  14   8       95.47      117.16      5.46 o 
   6  14   8      151.66      146.63      5.46 o 
  -4  15   8       31.80       39.30      2.18 o 
  -3  15   8      130.24      161.09      2.84 o 
  -2  15   8      111.74      112.44      2.85 o 
  -1  15   8      507.03      543.46      7.34 o 
   0  15   8        2.10        2.18      1.29 o 
   1  15   8      507.51      554.71      8.62 o 
   2  15   8      115.37      119.38      2.81 o 
   3  15   8      127.34      163.17      4.09 o 
   4  15   8       31.65       39.66      3.27 o 
  -2  16   8      119.20      114.22      3.21 o 
  -1  16   8        3.11        6.44      1.40 o 
   0  16   8       66.50       63.67      4.00 o 
   1  16   8        3.10        6.82      2.91 o 
   2  16   8      117.92      109.88      4.73 o 
   1   0   9      699.17      804.65     10.92 o 
   2   0   9      531.24      603.58     20.01 o 
   3   0   9      112.10      109.39      4.12 o 
   4   0   9      378.04      406.71      8.87 o 
   5   0   9      141.19      160.90      5.38 o 
   6   0   9      303.33      297.23      4.59 o 
   7   0   9      601.34      567.95      4.87 o 
   8   0   9       41.05       51.59      1.49 o 
   9   0   9        0.53        1.36      1.21 o 
  10   0   9       74.52       64.37      2.63 o 
  11   0   9        4.93        2.78      1.07 o 
 -11   1   9       47.13       37.53      2.08 o 
 -10   1   9      100.53       94.59      2.11 o 
  -9   1   9      225.92      210.17      4.50 o 
  -8   1   9      774.74      728.65      7.23 o 
  -7   1   9      255.59      250.28      3.22 o 
  -6   1   9     1558.61     1393.59     11.86 o 
  -5   1   9      269.63      263.07      9.82 o 
  -4   1   9      574.07      629.14     12.20 o 
  -3   1   9      606.13      587.00      8.86 o 
  -2   1   9     1280.59     1363.28     17.00 o 
  -1   1   9     3406.90     3551.67     40.09 o 
   0   1   9     2247.85     2422.56     24.96 o 
   1   1   9     3421.41     3640.15     42.50 o 
   2   1   9     1279.32     1371.07     21.35 o 
   3   1   9      611.08      594.41     11.06 o 
   4   1   9      575.32      650.77     12.22 o 
   5   1   9      272.65      272.22      7.19 o 
   6   1   9     1554.30     1428.13     11.52 o 
   7   1   9      253.82      251.46      3.51 o 
   8   1   9      770.95      727.22      7.12 o 
   9   1   9      226.06      214.50      3.65 o 
  10   1   9      102.38       99.86      3.32 o 
  11   1   9       46.93       34.41      1.71 o 
 -11   2   9       34.91       34.34      1.91 o 
 -10   2   9       35.69       42.12      1.71 o 
  -9   2   9      260.79      255.21      3.61 o 
  -8   2   9     1034.76      963.78      8.87 o 
  -7   2   9      735.55      690.60      6.48 o 
  -6   2   9      562.07      513.56      5.23 o 
  -5   2   9     1113.61     1050.50     24.20 o 
  -4   2   9      225.95      234.67      6.04 o 
  -3   2   9      463.60      436.50      8.59 o 
  -2   2   9      912.82      991.44     19.88 o 
  -1   2   9     2237.94     2311.09     34.53 o 
   0   2   9     2413.75     2711.71     39.86 o 
   1   2   9     2231.38     2275.71     27.36 o 
   2   2   9      915.25     1038.75     16.59 o 
   3   2   9      461.88      446.11      8.87 o 
   4   2   9      226.72      245.80      6.17 o 
   5   2   9     1110.76     1098.13     18.78 o 
   6   2   9      563.37      520.04      5.64 o 
   7   2   9      732.02      696.58      7.08 o 
   8   2   9     1040.92      982.47     11.29 o 
   9   2   9      261.44      258.88      3.40 o 
  10   2   9       34.36       40.48      2.08 o 
  11   2   9       34.61       37.68      2.00 o 
 -11   3   9       97.27       87.76      4.00 o 
 -10   3   9       70.04       63.72      1.92 o 
  -9   3   9      136.42      141.83      2.87 o 
  -8   3   9      117.03      104.86      2.29 o 
  -7   3   9      761.42      672.73      5.93 o 
  -6   3   9      120.34      128.89      2.40 o 
  -5   3   9      274.58      274.71     10.19 o 
  -4   3   9      732.27      760.48     13.49 o 
  -3   3   9     1001.19     1036.09     16.70 o 
  -2   3   9       58.20       52.03      2.83 o 
  -1   3   9     2247.76     2209.11     37.84 o 
   0   3   9     2280.68     2265.78     34.05 o 
   1   3   9     2245.06     2208.82     33.16 o 
   2   3   9       59.32       50.34      2.42 o 
   3   3   9     1004.86     1079.08     17.37 o 
   4   3   9      735.83      785.57     19.65 o 
   5   3   9      273.85      270.27      6.21 o 
   6   3   9      121.01      126.89      2.96 o 
   7   3   9      765.68      671.83      7.92 o 
   8   3   9      118.40      103.67      2.85 o 
   9   3   9      135.79      129.16      2.51 o 
  10   3   9       71.86       70.77      2.62 o 
  11   3   9       95.99       87.98      2.73 o 
 -11   4   9       73.84       86.60      5.09 o 
 -10   4   9       93.19      108.87      3.83 o 
  -9   4   9      248.01      232.14      3.66 o 
  -8   4   9       86.20       82.72      2.28 o 
  -7   4   9      151.71      141.56      2.65 o 
  -6   4   9      296.52      281.24      4.03 o 
  -5   4   9       85.92       93.65      3.50 o 
  -4   4   9      721.99      718.53     13.11 o 
  -3   4   9      232.17      225.61      5.92 o 
  -2   4   9      383.78      430.32      8.62 o 
  -1   4   9      423.53      455.28      8.74 o 
   0   4   9      230.44      185.20      7.28 o 
   3   4   9      234.78      235.78      6.91 o 
   4   4   9      725.11      759.01     18.56 o 
   5   4   9       85.83       90.69      3.41 o 
   6   4   9      301.85      288.19      4.10 o 
   7   4   9      154.27      150.84      3.48 o 
   8   4   9       84.16       83.18      2.53 o 
   9   4   9      248.67      226.09      3.58 o 
  10   4   9       94.13      109.38      2.11 o 
  11   4   9       74.07       95.69      4.73 o 
 -10   5   9      120.93      116.68      9.10 o 
  -9   5   9      212.27      221.64      3.74 o 
  -8   5   9      124.93      131.32      3.39 o 
  -7   5   9      457.34      434.11      6.36 o 
  -6   5   9       15.48       21.86      1.32 o 
  -5   5   9      280.93      292.68      3.98 o 
  -4   5   9      478.08      462.46      9.37 o 
  -3   5   9       38.13       48.20      3.21 o 
  -2   5   9      122.63      118.18      5.82 o 
  -1   5   9      500.67      463.80      8.99 o 
   0   5   9        0.14        4.37      2.18 o 
   3   5   9       37.23       58.22      2.55 o 
   4   5   9      478.55      479.20     12.37 o 
   5   5   9      282.51      294.21      4.87 o 
   6   5   9       16.21       18.64      1.48 o 
   7   5   9      452.56      419.36      6.00 o 
   8   5   9      123.12      130.36      3.31 o 
   9   5   9      209.11      221.59      4.26 o 
  10   5   9      123.96      120.27      2.49 o 
 -10   6   9      260.09      261.37      4.82 o 
  -9   6   9      144.94      157.00      3.71 o 
  -8   6   9     1367.46     1369.06     16.23 o 
  -7   6   9      307.76      285.99      5.46 o 
  -6   6   9      528.36      506.56      5.15 o 
  -5   6   9      643.67      608.52      5.84 o 
  -4   6   9       32.08       31.75      1.61 o 
  -3   6   9     2792.33     2513.76     67.68 o 
  -2   6   9     1866.70     1888.78     38.57 o 
  -1   6   9     1425.90     1396.85     29.47 o 
   4   6   9       31.90       29.11      2.18 o 
   5   6   9      637.36      596.74     13.46 o 
   6   6   9      530.36      528.08      6.77 o 
   7   6   9      306.90      293.63      4.70 o 
   8   6   9     1367.18     1376.98     14.21 o 
   9   6   9      145.88      162.03      3.41 o 
  10   6   9      263.56      263.99      5.66 o 
 -10   7   9       82.84       86.32      3.23 o 
  -9   7   9       55.57       60.25      2.78 o 
  -8   7   9      182.29      193.28      4.21 o 
  -7   7   9       65.56       61.69      2.06 o 
  -6   7   9      361.66      357.11      4.82 o 
  -5   7   9      119.53      111.58      2.72 o 
  -4   7   9      593.03      562.42      6.32 o 
  -3   7   9      223.93      211.76      8.73 o 
  -2   7   9     1030.60      922.74     22.20 o 
  -1   7   9      226.02      193.57      8.00 o 
   4   7   9      603.05      559.25     12.37 o 
   5   7   9      120.05      100.06      5.09 o 
   6   7   9      361.96      367.05      7.07 o 
   7   7   9       64.27       55.49      2.80 o 
   8   7   9      179.00      197.26      4.87 o 
   9   7   9       55.79       67.58      3.49 o 
  10   7   9       84.25       99.77      4.18 o 
 -10   8   9       53.98       56.76      2.91 o 
  -9   8   9      198.46      202.31      5.07 o 
  -8   8   9      454.85      459.37      6.14 o 
  -7   8   9       20.77       27.35      1.95 o 
  -6   8   9      199.87      199.56      3.73 o 
  -5   8   9      961.71      892.18      8.28 o 
  -4   8   9       71.42       76.43      2.28 o 
  -3   8   9      551.06      516.59      5.55 o 
  -2   8   9      444.51      440.47      5.31 o 
  -1   8   9      145.04      128.38      4.45 o 
   0   8   9       44.19       57.49      5.09 o 
   1   8   9      143.52      129.53      6.91 o 
   2   8   9      444.42      426.11      7.97 o 
   3   8   9      554.69      525.77     12.73 o 
   4   8   9       71.98       80.41      4.37 o 
   5   8   9      956.66      918.74     18.92 o 
   6   8   9      197.65      207.76      7.28 o 
   7   8   9       20.14       33.84      3.27 o 
   8   8   9      448.40      445.36     11.28 o 
   9   8   9      195.18      201.04     11.10 o 
  -9   9   9        3.73        3.01      1.64 o 
  -8   9   9      110.77      115.47      2.80 o 
  -7   9   9       17.74       14.12      1.30 o 
  -6   9   9      168.22      168.69      4.45 o 
  -5   9   9      935.42      973.04      9.89 o 
  -4   9   9       96.30       97.44      2.55 o 
  -3   9   9      615.84      562.70      6.12 o 
  -2   9   9     1441.32     1343.58     12.39 o 
  -1   9   9      493.30      510.28      7.07 o 
   0   9   9       26.08       34.39      1.89 o 
   1   9   9      496.93      514.98      7.55 o 
   2   9   9     1438.69     1347.58     15.52 o 
   3   9   9      612.60      540.02     11.64 o 
   4   9   9       91.99       86.60      4.37 o 
   5   9   9      934.99      978.05     19.65 o 
   6   9   9      169.19      161.91      8.37 o 
   7   9   9       17.66       17.43      2.27 o 
   8   9   9      111.37      112.61      3.76 o 
   9   9   9        3.46        3.75      1.05 o 
  -8  10   9      406.80      422.38      5.43 o 
  -7  10   9       23.49       29.56      1.48 o 
  -6  10   9      149.83      142.45      3.05 o 
  -5  10   9      430.10      424.36      6.09 o 
  -4  10   9       19.31       18.95      1.62 o 
  -3  10   9      542.69      553.47      6.56 o 
  -2  10   9      181.84      184.85      3.53 o 
  -1  10   9      711.86      684.16      7.58 o 
   0  10   9       32.24       29.63      1.94 o 
   1  10   9      713.67      706.56     11.48 o 
   2  10   9      182.65      182.85      4.39 o 
   3  10   9      540.05      562.31      7.50 o 
   4  10   9       19.93       22.29      2.83 o 
   5  10   9      433.80      439.81      6.90 o 
   6  10   9      149.87      148.68      3.79 o 
   7  10   9       23.14       28.45      2.08 o 
   8  10   9      404.27      421.75      4.61 o 
  -8  11   9       99.42       95.25      3.23 o 
  -7  11   9       79.15       79.51      2.60 o 
  -6  11   9       55.41       61.20      2.12 o 
  -5  11   9        5.40       10.43      1.36 o 
  -4  11   9       28.45       35.32      1.89 o 
  -3  11   9       71.59       71.03      2.37 o 
  -2  11   9       35.37       46.59      2.48 o 
  -1  11   9      126.07      134.24      3.24 o 
   0  11   9      452.84      383.49      8.74 o 
   1  11   9      127.52      130.07      3.18 o 
   2  11   9       35.01       41.42      2.46 o 
   3  11   9       70.95       65.38      2.89 o 
   4  11   9       28.28       31.60      2.37 o 
   5  11   9        5.65       13.91      2.02 o 
   6  11   9       55.25       60.50      1.87 o 
   7  11   9       81.62       87.33      1.61 o 
   8  11   9      101.69      103.43      3.82 o 
  -7  12   9       78.07       77.27      2.82 o 
  -6  12   9       31.18       36.02      1.86 o 
  -5  12   9       89.07       85.27      2.39 o 
  -4  12   9      271.17      250.74      6.18 o 
  -3  12   9        1.97        0.80      1.45 o 
  -2  12   9      724.15      655.68      8.05 o 
  -1  12   9      356.58      324.83      5.09 o 
   0  12   9      115.40      142.77      4.24 o 
   1  12   9      358.83      335.55      6.10 o 
   2  12   9      727.26      680.88      9.63 o 
   3  12   9        1.99        1.86      1.39 o 
   4  12   9      272.12      269.29      6.08 o 
   5  12   9       88.13       89.35      3.14 o 
   6  12   9       30.98       35.28      1.68 o 
   7  12   9       77.62       82.59      3.06 o 
  -6  13   9       39.38       43.81      2.09 o 
  -5  13   9      120.22      143.58      4.46 o 
  -4  13   9      263.08      263.36      6.67 o 
  -3  13   9      108.57      116.40      2.93 o 
  -2  13   9      317.42      336.98      5.83 o 
  -1  13   9      511.73      455.23      6.14 o 
   0  13   9        9.31       13.06      1.79 o 
   1  13   9      514.47      467.15      7.31 o 
   2  13   9      318.66      340.80      5.92 o 
   3  13   9      106.83      122.91      3.52 o 
   4  13   9      263.55      264.99      3.57 o 
   5  13   9      122.15      151.94      4.35 o 
   6  13   9       39.21       42.21      3.64 o 
  -5  14   9       52.30       53.03      1.87 o 
  -4  14   9      148.73      171.81      2.74 o 
  -3  14   9      130.72      136.48      2.55 o 
  -2  14   9      114.29      113.75      2.74 o 
  -1  14   9      112.72      109.85      2.43 o 
   0  14   9       36.05       32.95      2.26 o 
   1  14   9      111.07      103.38      2.58 o 
   2  14   9      113.16      118.76      3.62 o 
   3  14   9      131.76      139.81      3.26 o 
   4  14   9      148.57      169.19      6.55 o 
   5  14   9       51.12       48.39      3.64 o 
  -3  15   9      183.86      194.24      3.57 o 
  -2  15   9      188.47      185.19      3.61 o 
  -1  15   9       40.75       50.66      2.08 o 
   0  15   9      138.99      136.62      3.14 o 
   1  15   9       41.61       53.15      2.08 o 
   2  15   9      192.59      189.13      4.61 o 
   3  15   9      183.32      195.39      6.91 o 
   4  15   9       21.06        9.82      2.18 o 
   0   0  10     1187.46     1081.85     17.49 o 
   1   0  10      933.77      995.83     16.46 o 
   2   0  10      708.12      835.95     32.93 o 
   3   0  10     1165.03     1233.26     20.20 o 
   4   0  10     1522.16     1632.18     26.09 o 
   5   0  10      273.91      253.48      5.45 o 
   6   0  10      965.28      984.53      7.77 o 
   7   0  10       91.99       96.81      2.10 o 
   8   0  10      522.41      525.74      5.65 o 
   9   0  10       16.42       18.49      1.21 o 
  10   0  10        0.26        1.36      1.00 o 
  11   0  10       71.64       92.40      2.64 o 
 -11   1  10       45.00       48.56      2.53 o 
 -10   1  10       72.72       75.21      1.89 o 
  -9   1  10        2.39        2.59      0.91 o 
  -8   1  10      104.68      112.78      2.56 o 
  -7   1  10      237.15      227.91      3.10 o 
  -6   1  10      414.54      387.56      4.05 o 
  -5   1  10      479.84      464.26      9.48 o 
  -4   1  10      374.63      353.52      8.48 o 
  -3   1  10      322.46      330.78      7.84 o 
  -2   1  10     3497.51     3567.59     51.82 o 
  -1   1  10     1125.35     1135.53     18.65 o 
   0   1  10      935.29     1012.21     13.36 o 
   1   1  10     1134.03     1171.18     15.19 o 
   2   1  10     3503.60     3574.56     51.45 o 
   3   1  10      322.08      328.61      7.45 o 
   4   1  10      373.91      372.84     13.28 o 
   5   1  10      476.09      474.79      7.81 o 
   6   1  10      412.02      397.62      4.48 o 
   7   1  10      239.10      226.09      2.91 o 
   8   1  10      105.63      107.52      1.99 o 
   9   1  10        2.42        2.98      0.90 o 
  10   1  10       72.28       75.13      3.78 o 
  11   1  10       45.18       48.07      1.81 o 
 -11   2  10      154.70      189.21      6.91 o 
 -10   2  10       74.31       72.54      1.98 o 
  -9   2  10       13.51       12.86      1.11 o 
  -8   2  10        0.19        1.39      0.91 o 
  -7   2  10      615.98      596.37      5.49 o 
  -6   2  10      741.00      702.05      6.07 o 
  -5   2  10      328.20      290.68      7.15 o 
  -4   2  10      213.34      201.77      5.92 o 
  -3   2  10      155.66      150.09      4.04 o 
  -2   2  10      529.31      567.17      8.78 o 
  -1   2  10       45.52       32.35      3.27 o 
   0   2  10        1.09        0.89      1.40 o 
   1   2  10       42.74       30.48      2.81 o 
   2   2  10      531.67      573.55     10.40 o 
   3   2  10      154.95      154.62      8.91 o 
   4   2  10      212.54      204.39      5.78 o 
   5   2  10      328.99      283.62      9.82 o 
   6   2  10      741.97      719.68      8.52 o 
   7   2  10      613.66      590.75      6.33 o 
   8   2  10        0.24        1.78      0.87 o 
   9   2  10       13.93       11.87      1.25 o 
  10   2  10       75.82       77.83      2.44 o 
  11   2  10      158.43      182.41      4.24 o 
 -11   3  10      100.97       99.33      5.09 o 
 -10   3  10       46.16       56.45      1.73 o 
  -9   3  10       24.99       34.56      1.59 o 
  -8   3  10      102.09      101.20      2.28 o 
  -7   3  10      114.36      103.44      2.28 o 
  -6   3  10      575.92      567.05      5.22 o 
  -5   3  10      922.89      895.36      8.81 o 
  -4   3  10      409.47      363.83     10.19 o 
  -3   3  10      221.42      204.57      5.78 o 
  -2   3  10     1047.93      989.86     16.04 o 
  -1   3  10      378.41      412.22      8.99 o 
   0   3  10     4136.15     4435.23     63.77 o 
   1   3  10      376.92      398.42     12.73 o 
   2   3  10     1049.98     1030.50     16.30 o 
   3   3  10      223.64      203.00      7.28 o 
   4   3  10      409.17      393.69     11.64 o 
   5   3  10      936.54      902.66     12.95 o 
   6   3  10      575.59      574.77      6.53 o 
   7   3  10      111.56      100.05      3.01 o 
   8   3  10      101.29       99.86      2.74 o 
   9   3  10       23.38       29.47      1.50 o 
  10   3  10       45.96       55.13      2.12 o 
 -10   4  10        2.41        5.46      0.93 o 
  -9   4  10      191.15      201.48      3.26 o 
  -8   4  10        7.06        9.00      1.09 o 
  -7   4  10      108.03       96.47      2.36 o 
  -6   4  10     1904.02     1862.86     13.38 o 
  -5   4  10       71.75       74.93      1.93 o 
  -4   4  10      265.84      262.94      6.79 o 
  -3   4  10      484.92      477.63     16.92 o 
  -2   4  10      859.28      820.42     14.01 o 
  -1   4  10     1745.64     1632.63     36.02 o 
   0   4  10      150.11      217.22      8.37 o 
   3   4  10      492.35      503.21     12.01 o 
   4   4  10      267.20      267.43      8.37 o 
   5   4  10       71.55       78.72      2.12 o 
   6   4  10     1907.79     1867.38     16.31 o 
   7   4  10      109.46       95.36      2.80 o 
   8   4  10        7.14        9.42      1.28 o 
   9   4  10      189.03      194.87      3.44 o 
  10   4  10        2.65        2.93      1.13 o 
 -10   5  10      411.30      416.58      7.38 o 
  -9   5  10      389.25      427.34      5.86 o 
  -8   5  10       96.93      109.49      2.83 o 
  -7   5  10      659.08      638.98      7.39 o 
  -6   5  10      649.72      617.78      6.27 o 
  -5   5  10      135.23      134.31      2.64 o 
  -4   5  10      599.72      522.49     10.23 o 
  -3   5  10     1185.55     1203.51     19.53 o 
  -2   5  10      856.50      831.82     14.38 o 
  -1   5  10       19.74       22.92      3.27 o 
   0   5  10     1225.51     1194.18     27.65 o 
   4   5  10      603.19      537.24      7.68 o 
   5   5  10      135.93      140.96      3.52 o 
   6   5  10      650.69      621.34      6.90 o 
   7   5  10      658.09      651.35      8.35 o 
   8   5  10       98.61      109.84      2.69 o 
   9   5  10      393.08      437.94      5.91 o 
  10   5  10      410.69      424.90      9.28 o 
 -10   6  10       39.70       48.40      2.12 o 
  -9   6  10      375.17      394.65      6.09 o 
  -8   6  10       48.81       41.97      2.68 o 
  -7   6  10      910.10      949.55     16.37 o 
  -6   6  10      340.77      313.19      4.59 o 
  -5   6  10     1211.85     1165.89     10.50 o 
  -4   6  10      785.21      704.52      6.68 o 
  -3   6  10     1406.50     1363.23     72.41 o 
  -2   6  10      811.89      806.67     20.01 o 
   4   6  10      789.64      705.76      9.20 o 
   5   6  10     1225.92     1136.00     16.56 o 
   6   6  10      340.70      306.13      8.89 o 
   7   6  10      912.41      970.77     12.43 o 
   8   6  10       48.68       47.39      1.97 o 
   9   6  10      375.39      402.70      6.59 o 
  10   6  10       38.44       45.48      3.27 o 
 -10   7  10       27.38       18.20      2.55 o 
  -9   7  10        4.93        7.59      1.43 o 
  -8   7  10      208.03      196.14      3.52 o 
  -7   7  10        4.73        3.45      1.33 o 
  -6   7  10      155.84      162.04      3.70 o 
  -5   7  10      300.19      292.42      4.29 o 
  -4   7  10      107.63      104.53      2.76 o 
  -3   7  10      477.33      461.90      5.16 o 
  -2   7  10      471.02      448.77      6.24 o 
  -1   7  10      919.80      818.68     19.65 o 
   0   7  10       65.26       53.12      4.73 o 
   1   7  10      924.34      813.95     19.28 o 
   2   7  10      469.60      444.80      6.07 o 
   3   7  10      481.98      458.52      7.51 o 
   4   7  10      106.50      101.52      4.37 o 
   5   7  10      296.27      281.26      8.00 o 
   6   7  10      155.69      162.64      6.19 o 
   7   7  10        4.58        3.64      2.18 o 
   8   7  10      206.35      193.94      6.91 o 
   9   7  10        5.20        4.97      3.09 o 
  10   7  10       27.99       17.83      2.18 o 
  -9   8  10      154.87      161.45      3.74 o 
  -8   8  10       54.91       44.35      2.56 o 
  -7   8  10      262.95      236.85      4.05 o 
  -6   8  10      353.76      338.11      5.77 o 
  -5   8  10      525.49      528.03      6.04 o 
  -4   8  10      720.75      675.70      6.84 o 
  -3   8  10      609.45      577.58      6.10 o 
  -2   8  10      120.78      114.95      2.50 o 
  -1   8  10      116.77      121.24      2.57 o 
   0   8  10      523.74      494.04      5.24 o 
   1   8  10      118.09      114.65      3.34 o 
   2   8  10      122.69      112.49      3.63 o 
   3   8  10      604.40      567.56     11.16 o 
   4   8  10      717.98      660.18     10.14 o 
   5   8  10      528.77      511.22     12.01 o 
   6   8  10      352.72      330.75      9.10 o 
   7   8  10      262.90      237.96      7.64 o 
   8   8  10       54.97       56.40      4.00 o 
   9   8  10      155.91      170.21      4.73 o 
  -9   9  10       57.83       59.09      3.82 o 
  -8   9  10       10.24        7.92      1.91 o 
  -7   9  10      584.29      591.94      6.40 o 
  -6   9  10      731.87      650.58      7.29 o 
  -5   9  10      202.16      202.14      3.76 o 
  -4   9  10      154.41      161.74      3.40 o 
  -3   9  10       75.04       72.32      2.44 o 
  -2   9  10      412.48      404.57      5.36 o 
  -1   9  10        8.05       11.42      1.66 o 
   0   9  10        0.27        1.73      2.30 o 
   1   9  10        8.42        7.95      2.13 o 
   2   9  10      419.45      405.89     15.10 o 
   3   9  10       75.50       66.47      3.32 o 
   4   9  10      150.24      159.17      4.30 o 
   5   9  10      201.85      215.77      6.55 o 
   6   9  10      728.83      677.30     10.16 o 
   7   9  10      585.11      587.99      9.13 o 
   8   9  10       10.71        8.97      1.36 o 
   9   9  10       56.09       63.32      1.89 o 
  -8  10  10       65.05       64.18      2.46 o 
  -7  10  10       77.90       72.06      2.20 o 
  -6  10  10       67.85       61.93      3.50 o 
  -5  10  10      592.15      547.55      6.44 o 
  -4  10  10      352.97      311.37      4.67 o 
  -3  10  10      108.88      110.80      2.87 o 
  -2  10  10      357.85      358.67      5.07 o 
  -1  10  10      252.28      266.19      4.44 o 
   0  10  10      294.26      275.60      4.87 o 
   1  10  10      250.05      259.86      5.03 o 
   2  10  10      357.50      359.55      7.77 o 
   3  10  10      107.13      106.61      6.91 o 
   4  10  10      354.60      333.37      6.17 o 
   5  10  10      590.10      591.17      9.49 o 
   6  10  10       67.06       64.72      2.93 o 
   7  10  10       77.76       75.74      2.14 o 
   8  10  10       64.95       65.53      1.86 o 
  -7  11  10      158.26      159.46      2.76 o 
  -6  11  10       16.76       24.32      1.47 o 
  -5  11  10        8.99        9.60      1.29 o 
  -4  11  10       32.33       32.03      1.81 o 
  -3  11  10      269.82      247.96      4.11 o 
  -2  11  10      540.62      560.56      7.74 o 
  -1  11  10       57.02       65.88      2.60 o 
   0  11  10      403.07      392.55      6.44 o 
   1  11  10       55.87       63.45      3.83 o 
   2  11  10      538.94      574.89     16.01 o 
   3  11  10      273.31      247.11      6.95 o 
   4  11  10       34.24       34.24      3.09 o 
   5  11  10        9.05        4.97      1.68 o 
   6  11  10       16.35       27.76      2.34 o 
   7  11  10      158.04      166.58      3.18 o 
  -7  12  10       42.80       46.94      4.37 o 
  -6  12  10      293.04      287.84      4.58 o 
  -5  12  10       12.14       19.05      1.77 o 
  -4  12  10       46.56       45.71      2.05 o 
  -3  12  10       58.47       48.54      2.10 o 
  -2  12  10       33.09       39.71      2.22 o 
  -1  12  10      222.44      209.67      4.43 o 
   0  12  10      155.62      131.18      3.56 o 
   1  12  10      221.28      203.03      4.55 o 
   2  12  10       32.72       39.62      2.41 o 
   3  12  10       60.05       56.63      3.64 o 
   4  12  10       46.04       49.32      3.34 o 
   5  12  10       11.40       18.98      2.32 o 
   6  12  10      290.57      304.28      4.83 o 
  -5  13  10       48.92       54.40      3.68 o 
  -4  13  10       58.28       65.10      3.61 o 
  -3  13  10       15.07       15.67      1.58 o 
  -2  13  10       40.17       48.99      3.23 o 
  -1  13  10       97.92       88.75      3.15 o 
   0  13  10      198.06      244.41      4.10 o 
   1  13  10       97.92       90.56      3.52 o 
   2  13  10       41.11       43.61      2.35 o 
   3  13  10       14.79       17.64      1.71 o 
   4  13  10       57.25       66.38      2.16 o 
   5  13  10       47.75       54.40      2.83 o 
  -4  14  10      126.13      135.17      2.54 o 
  -3  14  10       62.60       64.46      2.29 o 
  -2  14  10      211.15      213.53      3.89 o 
  -1  14  10      131.90      125.08      2.74 o 
   0  14  10      164.99      194.39      4.33 o 
   1  14  10      130.76      125.23      2.74 o 
   2  14  10      213.23      219.46      3.38 o 
   3  14  10       63.80       71.32      3.21 o 
   4  14  10      125.35      141.60      4.73 o 
  -2  15  10      314.98      315.97      4.80 o 
  -1  15  10       10.05        9.76      1.87 o 
   0  15  10      197.82      194.59      4.61 o 
   1  15  10        9.93        8.68      1.47 o 
   2  15  10      313.32      308.91      8.73 o 
   1   0  11      106.14      111.50      4.55 o 
   2   0  11      241.17      260.45      6.56 o 
   3   0  11       80.42       46.19      3.09 o 
   4   0  11      297.67      280.21      5.67 o 
   5   0  11      294.09      266.40      3.25 o 
   6   0  11       19.27       26.13      1.53 o 
   7   0  11        0.01        0.71      0.90 o 
   8   0  11      144.06      160.41      3.01 o 
   9   0  11        0.87       -0.26      0.78 o 
  10   0  11      312.92      328.85      5.27 o 
 -10   1  11       52.57       58.89      2.14 o 
  -9   1  11      153.16      174.56      2.71 o 
  -8   1  11      235.89      225.15      3.03 o 
  -7   1  11       30.99       30.01      1.35 o 
  -6   1  11      227.15      222.77      2.94 o 
  -5   1  11      913.04      855.50      6.59 o 
  -4   1  11     1307.10     1258.33     18.98 o 
  -3   1  11     1195.48     1287.72     21.48 o 
  -2   1  11     1474.92     1622.69     25.72 o 
  -1   1  11      220.67      229.02      6.16 o 
   0   1  11      410.91      406.92      6.73 o 
   1   1  11      220.35      225.30      4.58 o 
   2   1  11     1464.94     1595.54     24.95 o 
   3   1  11     1196.74     1305.70     23.83 o 
   4   1  11     1308.06     1278.80     19.86 o 
   5   1  11      918.73      865.43      7.06 o 
   6   1  11      227.07      216.97      3.32 o 
   7   1  11       31.47       31.52      1.65 o 
   8   1  11      236.80      226.51      3.36 o 
   9   1  11      152.12      169.07      2.63 o 
  10   1  11       51.80       60.47      1.90 o 
 -10   2  11      227.40      228.79      2.91 o 
  -9   2  11      288.01      298.69      3.54 o 
  -8   2  11       17.82       20.74      1.30 o 
  -7   2  11      360.30      339.06      3.77 o 
  -6   2  11      702.62      726.66      5.88 o 
  -5   2  11       38.42       45.28      1.36 o 
  -4   2  11        7.30        7.46      2.18 o 
  -3   2  11      251.85      253.59      5.66 o 
  -2   2  11       84.18      116.26      4.73 o 
  -1   2  11      220.53      246.52      6.69 o 
   0   2  11        0.02        2.37      1.54 o 
   1   2  11      220.46      245.81      4.66 o 
   2   2  11       83.96      122.08      4.02 o 
   3   2  11      245.06      252.45      6.27 o 
   4   2  11        7.10        4.42      1.26 o 
   5   2  11       38.77       43.32      1.72 o 
   6   2  11      703.46      724.78      7.19 o 
   7   2  11      356.88      333.33      3.97 o 
   8   2  11       18.76       20.36      1.39 o 
   9   2  11      289.38      300.59      3.92 o 
  10   2  11      228.17      233.77      3.40 o 
 -10   3  11       52.74       58.72      1.61 o 
  -9   3  11      125.16      138.04      2.37 o 
  -8   3  11       95.90      100.96      2.18 o 
  -7   3  11      347.79      335.46      4.19 o 
  -6   3  11      667.48      633.72      5.68 o 
  -5   3  11       47.23       47.58      1.75 o 
  -4   3  11     1207.16     1152.86     15.21 o 
  -3   3  11     1483.41     1454.24     25.11 o 
  -2   3  11      540.24      569.58     11.69 o 
  -1   3  11      110.19      112.52      4.50 o 
   0   3  11      541.27      590.11     11.83 o 
   1   3  11      108.86      108.07      6.19 o 
   2   3  11      537.68      571.58     10.14 o 
   3   3  11     1490.86     1506.64     23.52 o 
   4   3  11     1202.01     1161.06     10.62 o 
   5   3  11       47.91       54.38      3.76 o 
   6   3  11      667.75      651.43      7.09 o 
   7   3  11      349.66      337.37      4.35 o 
   8   3  11       96.63       93.55      2.29 o 
   9   3  11      124.08      134.74      3.20 o 
  10   3  11       53.46       62.21      1.99 o 
 -10   4  11      115.32      118.94      4.19 o 
  -9   4  11      228.36      219.86      3.87 o 
  -8   4  11        2.77        3.05      1.09 o 
  -7   4  11        7.42        8.46      1.15 o 
  -6   4  11       92.42       98.94      2.22 o 
  -5   4  11      496.15      466.96      4.75 o 
  -4   4  11      305.49      288.30      3.90 o 
  -3   4  11      236.55      193.64      5.75 o 
  -2   4  11      738.27      779.75     20.38 o 
  -1   4  11       41.17       30.93      4.00 o 
   0   4  11      457.47      481.75     14.19 o 
   1   4  11       43.24       39.66      4.73 o 
   4   4  11      307.43      298.15      9.14 o 
   5   4  11      496.94      477.24      6.31 o 
   6   4  11       93.29      102.35      2.43 o 
   7   4  11        6.67       10.27      1.56 o 
   8   4  11        2.84        4.04      1.14 o 
   9   4  11      224.14      225.52      3.93 o 
  10   4  11      114.56      124.27      3.01 o 
 -10   5  11        3.18        2.35      1.13 o 
  -9   5  11       75.37       78.86      2.20 o 
  -8   5  11      250.97      261.45      4.17 o 
  -7   5  11       33.03       37.79      1.75 o 
  -6   5  11      253.04      238.27      3.41 o 
  -5   5  11     1018.36      970.23      8.58 o 
  -4   5  11      314.65      314.44      3.93 o 
  -3   5  11      438.66      400.05      6.12 o 
  -2   5  11      424.01      392.60      7.06 o 
  -1   5  11      436.49      453.00     13.83 o 
   2   5  11      415.98      384.60     10.92 o 
   3   5  11      433.27      399.88     10.92 o 
   4   5  11      316.41      320.82      5.43 o 
   5   5  11     1021.08      998.94     10.71 o 
   6   5  11      250.87      240.81      4.12 o 
   7   5  11       32.38       33.51      2.69 o 
   8   5  11      248.40      269.94      4.43 o 
   9   5  11       74.83       82.19      2.43 o 
  10   5  11        2.89        1.70      1.05 o 
 -10   6  11       82.96       97.51      5.09 o 
  -9   6  11       32.68       34.08      1.57 o 
  -8   6  11      169.14      194.94      3.48 o 
  -7   6  11      143.98      149.15      3.19 o 
  -6   6  11      485.58      490.90      9.15 o 
  -5   6  11       34.10       36.93      1.60 o 
  -4   6  11       69.01       68.78      1.81 o 
  -3   6  11       64.44       65.05      1.60 o 
  -2   6  11      343.16      323.39      5.11 o 
  -1   6  11      313.23      292.54      9.82 o 
   0   6  11      837.24      795.58     12.98 o 
   1   6  11      314.68      281.63      9.82 o 
   2   6  11      345.85      324.15      4.06 o 
   3   6  11       63.71       61.21      3.07 o 
   4   6  11       66.62       68.81      2.25 o 
   5   6  11       33.26       36.50      1.84 o 
   6   6  11      479.02      480.16      8.96 o 
   7   6  11      145.67      149.63      4.71 o 
   8   6  11      165.57      195.43      7.28 o 
   9   6  11       32.97       34.44      1.81 o 
  10   6  11       82.35       93.51      4.00 o 
  -9   7  11       28.39       29.75      2.68 o 
  -8   7  11      301.98      304.65      4.36 o 
  -7   7  11      503.91      474.66      7.62 o 
  -6   7  11      459.91      450.90      5.87 o 
  -5   7  11      286.52      287.11      4.53 o 
  -4   7  11       99.31       83.35      2.42 o 
  -3   7  11      747.06      674.95      6.97 o 
  -2   7  11     2572.26     2453.07     17.29 o 
  -1   7  11       37.13       46.81      1.84 o 
   0   7  11       62.96       58.07      2.08 o 
   1   7  11       37.45       44.76      1.98 o 
   2   7  11     2583.80     2496.43     23.21 o 
   3   7  11      751.32      686.26      9.18 o 
   4   7  11       99.06       84.18      2.64 o 
   5   7  11      284.33      290.73      5.92 o 
   6   7  11      461.14      455.87      6.86 o 
   7   7  11      508.19      487.42      8.96 o 
   8   7  11      299.64      298.87      5.50 o 
   9   7  11       27.17       29.78      1.63 o 
  -9   8  11      102.46      103.75      2.89 o 
  -8   8  11       61.98       68.62      3.91 o 
  -7   8  11      109.14      106.99      2.35 o 
  -6   8  11      479.34      463.99      5.95 o 
  -5   8  11      143.64      139.92      3.18 o 
  -4   8  11      559.25      552.50      6.70 o 
  -3   8  11      303.52      282.17      4.50 o 
  -2   8  11      312.86      278.80      4.72 o 
  -1   8  11      699.09      688.03      6.91 o 
   0   8  11      106.28      120.20      2.74 o 
   1   8  11      700.95      692.39      8.51 o 
   2   8  11      311.07      291.82      6.89 o 
   3   8  11      301.14      283.02      4.72 o 
   4   8  11      560.91      533.26     10.19 o 
   5   8  11      142.03      128.86      3.60 o 
   6   8  11      484.52      456.11      7.72 o 
   7   8  11      108.02      107.03      3.47 o 
   8   8  11       61.45       68.42      2.83 o 
   9   8  11      102.76      109.92      2.36 o 
  -8   9  11       23.04       27.49      1.89 o 
  -7   9  11      216.10      214.18      3.86 o 
  -6   9  11      171.19      171.28      3.95 o 
  -5   9  11      306.35      324.08      5.59 o 
  -4   9  11        3.83        6.88      2.27 o 
  -3   9  11      379.06      369.08      6.10 o 
  -2   9  11       48.13       47.27      1.93 o 
  -1   9  11      401.82      398.98     10.50 o 
   0   9  11       22.09       23.73      3.15 o 
   1   9  11      405.06      384.00      6.90 o 
   2   9  11       49.76       48.05      3.15 o 
   3   9  11      379.79      361.44      7.96 o 
   4   9  11        4.05        6.80      1.33 o 
   5   9  11      308.30      325.07      6.91 o 
   6   9  11      172.38      180.68      3.60 o 
   7   9  11      214.01      223.51      4.00 o 
   8   9  11       24.04       32.54      1.61 o 
  -8  10  11       88.05       82.60      2.96 o 
  -7  10  11      125.06      119.43      3.44 o 
  -6  10  11      162.25      171.50      4.28 o 
  -5  10  11       52.62       57.12      3.02 o 
  -4  10  11      665.22      635.42      7.17 o 
  -3  10  11      243.65      237.93      4.05 o 
  -2  10  11      994.87      917.24      9.35 o 
  -1  10  11       55.01       53.01      2.79 o 
   0  10  11        0.11       -1.15      1.66 o 
   1  10  11       54.88       49.28      3.32 o 
   2  10  11      996.36      943.30     14.92 o 
   3  10  11      244.15      256.88     10.19 o 
   4  10  11      663.48      608.37     16.74 o 
   5  10  11       53.16       50.58      5.09 o 
   6  10  11      159.23      171.54      4.02 o 
   7  10  11      123.89      109.52      5.82 o 
   8  10  11       88.32       92.80      5.09 o 
  -7  11  11       33.55       30.63      2.95 o 
  -6  11  11       85.53       95.82      2.84 o 
  -5  11  11      304.31      301.70      4.26 o 
  -4  11  11       35.72       45.97      1.99 o 
  -3  11  11      128.38      134.66      4.55 o 
  -2  11  11       42.64       60.57      2.32 o 
  -1  11  11      179.37      161.21      3.92 o 
   0  11  11       35.11       39.52      5.28 o 
   1  11  11      179.00      157.85     12.37 o 
   2  11  11       43.89       58.22      5.46 o 
   3  11  11      129.82      128.44      7.28 o 
   4  11  11       35.36       45.12      4.73 o 
   5  11  11      302.42      303.46     10.19 o 
   6  11  11       86.24      102.24      5.82 o 
   7  11  11       33.54       32.44      2.01 o 
  -6  12  11       66.01       57.31      2.31 o 
  -5  12  11      244.25      237.60      3.58 o 
  -4  12  11      337.02      336.11      4.76 o 
  -3  12  11      203.79      214.10      3.68 o 
  -2  12  11       86.40       94.17      3.02 o 
  -1  12  11      120.75      114.98      4.29 o 
   0  12  11        6.21       13.05      1.58 o 
   1  12  11      120.77      114.98      4.19 o 
   2  12  11       85.85       93.69      3.76 o 
   3  12  11      203.57      225.23      8.73 o 
   4  12  11      336.64      358.76     10.92 o 
   5  12  11      243.80      238.64     12.73 o 
   6  12  11       66.73       67.10      2.35 o 
  -5  13  11       68.43       58.86      2.69 o 
  -4  13  11       44.34       49.30      2.19 o 
  -3  13  11       36.31       35.85      1.91 o 
  -2  13  11       22.58       18.31      1.65 o 
  -1  13  11       23.76       21.93      1.70 o 
   0  13  11        9.52       23.76      1.79 o 
   1  13  11       22.86       21.35      2.09 o 
   2  13  11       22.28       22.57      2.57 o 
   3  13  11       36.13       36.99      3.09 o 
   4  13  11       44.25       49.95      3.62 o 
   5  13  11       69.35       60.51      4.18 o 
  -4  14  11       29.45       35.19      1.92 o 
  -3  14  11       20.58       20.05      1.92 o 
  -2  14  11       10.09       12.46      1.32 o 
  -1  14  11      174.65      143.74      3.19 o 
   0  14  11      169.66      189.93      7.28 o 
   1  14  11      178.00      151.42      3.47 o 
   2  14  11        9.86       12.35      2.31 o 
   3  14  11       20.63       24.11      2.18 o 
   0   0  12      128.42      144.09      5.82 o 
   1   0  12      114.80      126.15      4.45 o 
   2   0  12      361.43      342.80      7.96 o 
   3   0  12      170.95      184.99      4.34 o 
   4   0  12     1080.94      927.32      7.62 o 
   5   0  12      306.02      315.62      3.38 o 
   6   0  12       94.04       97.69      2.14 o 
   7   0  12      642.39      649.19      5.77 o 
   8   0  12      105.86      115.06      2.16 o 
   9   0  12        1.42        2.28      0.81 o 
  10   0  12       17.30       16.79      1.03 o 
 -10   1  12      121.39      123.03      1.98 o 
  -9   1  12       21.53       19.30      1.06 o 
  -8   1  12      206.33      197.40      2.73 o 
  -7   1  12      305.53      326.55      3.88 o 
  -6   1  12     1126.56     1156.67      8.46 o 
  -5   1  12      216.71      246.89      2.97 o 
  -4   1  12      694.83      634.28      5.61 o 
  -3   1  12      335.83      342.51      6.42 o 
  -2   1  12      144.05      151.06      5.27 o 
  -1   1  12       24.39       22.81      2.43 o 
   0   1  12      241.54      326.02     10.19 o 
   1   1  12       25.31       26.15      3.46 o 
   2   1  12      144.16      157.48      4.81 o 
   3   1  12      337.77      340.60      9.70 o 
   4   1  12      695.04      628.67      5.19 o 
   5   1  12      215.51      244.67      2.66 o 
   6   1  12     1121.78     1154.13     10.27 o 
   7   1  12      303.97      333.38      4.39 o 
   8   1  12      207.85      201.17      2.80 o 
   9   1  12       19.98       19.82      1.12 o 
  10   1  12      124.96      131.71      3.20 o 
 -10   2  12       36.41       43.01      3.08 o 
  -9   2  12       34.18       25.18      1.20 o 
  -8   2  12       39.62       44.52      1.64 o 
  -7   2  12       48.73       55.20      1.76 o 
  -6   2  12      128.05      133.75      2.47 o 
  -5   2  12      772.54      735.16      6.10 o 
  -4   2  12     1137.17     1136.17      9.51 o 
  -3   2  12      528.33      527.25      8.77 o 
  -2   2  12        5.42        6.62      2.01 o 
  -1   2  12      345.66      335.58      8.23 o 
   0   2  12      104.51      113.16      6.19 o 
   1   2  12      344.96      343.84     11.28 o 
   2   2  12        5.70        5.68      2.91 o 
   3   2  12      527.88      519.96     10.37 o 
   4   2  12     1141.09     1139.61      8.48 o 
   5   2  12      768.38      721.72      5.75 o 
   6   2  12      127.92      134.96      2.41 o 
   7   2  12       48.00       57.22      1.97 o 
   8   2  12       38.50       44.44      1.75 o 
   9   2  12       33.92       26.81      1.35 o 
  10   2  12       35.82       41.03      1.59 o 
 -10   3  12       78.82       89.60      2.15 o 
  -9   3  12      353.38      351.08      4.14 o 
  -8   3  12      274.88      273.34      3.40 o 
  -7   3  12      697.50      714.73      7.18 o 
  -6   3  12      603.72      593.87      5.87 o 
  -5   3  12     1644.69     1567.81     11.28 o 
  -4   3  12      445.37      432.93      4.71 o 
  -3   3  12     1541.20     1462.57     21.74 o 
  -2   3  12     1740.94     1660.17     40.45 o 
  -1   3  12      573.51      631.51     25.83 o 
   0   3  12     1506.51     1528.93     36.02 o 
   1   3  12      570.91      650.21     18.19 o 
   2   3  12     1730.49     1631.80     40.21 o 
   3   3  12     1549.14     1528.73     17.60 o 
   4   3  12      444.29      434.81      5.20 o 
   5   3  12     1650.33     1572.94     12.67 o 
   6   3  12      600.14      589.92      6.15 o 
   7   3  12      699.74      722.76      6.46 o 
   8   3  12      273.32      265.61      3.61 o 
   9   3  12      355.89      366.33      6.18 o 
  10   3  12       76.89       88.64      2.52 o 
 -10   4  12       24.16       23.27      1.82 o 
  -9   4  12       85.86       81.86      2.22 o 
  -8   4  12       24.64       28.19      2.03 o 
  -7   4  12      315.70      311.61      3.95 o 
  -6   4  12       18.12       22.61      1.37 o 
  -5   4  12       39.49       39.79      1.65 o 
  -4   4  12      855.64      852.87      7.57 o 
  -3   4  12      852.28      822.33      7.29 o 
  -2   4  12      829.09      784.71     13.78 o 
  -1   4  12      162.17      152.70      5.07 o 
   0   4  12      224.54      221.12      6.91 o 
   1   4  12      158.49      140.89      9.10 o 
   2   4  12      828.39      840.15     18.92 o 
   3   4  12      854.03      837.40      8.88 o 
   4   4  12      858.68      849.97      9.31 o 
   5   4  12       39.30       36.35      2.57 o 
   6   4  12       17.97       24.81      2.63 o 
   7   4  12      312.70      307.42      3.91 o 
   8   4  12       25.95       27.97      1.43 o 
   9   4  12       86.07       78.40      2.46 o 
  10   4  12       23.82       21.55      1.47 o 
  -9   5  12       58.94       52.44      1.81 o 
  -8   5  12       53.65       68.80      2.22 o 
  -7   5  12       30.52       31.51      1.76 o 
  -6   5  12      122.58      108.12      2.34 o 
  -5   5  12      167.58      169.40      3.13 o 
  -4   5  12     1595.00     1557.51     11.15 o 
  -3   5  12      503.00      501.21      5.15 o 
  -2   5  12      184.10      151.24      2.65 o 
  -1   5  12      964.94      928.61      9.12 o 
   0   5  12      106.91       97.61      2.61 o 
   1   5  12      963.94      918.61      8.33 o 
   2   5  12      183.12      158.38      2.86 o 
   3   5  12      503.66      517.61      6.17 o 
   4   5  12     1590.71     1549.95     17.65 o 
   5   5  12      168.47      164.05      3.89 o 
   6   5  12      123.06      112.46      6.08 o 
   7   5  12       29.35       23.90      2.20 o 
   8   5  12       54.68       74.24      2.43 o 
   9   5  12       59.32       50.59      2.05 o 
  -9   6  12      117.38      126.64      2.30 o 
  -8   6  12       70.78       65.34      2.66 o 
  -7   6  12       44.55       47.54      2.07 o 
  -6   6  12      566.08      591.02      8.01 o 
  -5   6  12      207.52      186.12      2.94 o 
  -4   6  12      188.29      189.79      2.67 o 
  -3   6  12      396.37      378.75      4.20 o 
  -2   6  12      174.96      178.41      3.15 o 
  -1   6  12       66.37       76.26      1.86 o 
   0   6  12      941.91      849.68      7.69 o 
   1   6  12       67.77       75.48      2.21 o 
   2   6  12      175.98      184.19      3.00 o 
   3   6  12      392.32      368.05      5.83 o 
   4   6  12      185.64      188.12      3.39 o 
   5   6  12      203.11      187.26      3.50 o 
   6   6  12      564.55      592.15     10.20 o 
   7   6  12       43.74       43.63      2.88 o 
   8   6  12       70.74       68.95      2.39 o 
   9   6  12      119.36      135.11      2.80 o 
  -9   7  12       54.30       48.19      2.19 o 
  -8   7  12      133.59      136.73      2.56 o 
  -7   7  12      336.94      326.82      5.81 o 
  -6   7  12      200.97      188.39      5.52 o 
  -5   7  12      654.13      672.00      7.01 o 
  -4   7  12      253.05      243.46      3.91 o 
  -3   7  12      759.14      741.18      6.82 o 
  -2   7  12     1121.43     1100.35      9.05 o 
  -1   7  12      856.90      819.00      7.29 o 
   0   7  12        3.51        7.19      1.47 o 
   1   7  12      854.10      816.39      9.21 o 
   2   7  12     1115.83     1100.83     11.70 o 
   3   7  12      747.41      742.71      8.06 o 
   4   7  12      254.59      241.70      3.76 o 
   5   7  12      652.09      670.26      7.58 o 
   6   7  12      201.99      196.91      4.12 o 
   7   7  12      339.00      327.58      6.89 o 
   8   7  12      134.74      147.33      2.51 o 
   9   7  12       53.45       45.51      1.86 o 
  -8   8  12      156.81      166.24      4.62 o 
  -7   8  12       28.30       28.20      1.60 o 
  -6   8  12       70.77       76.16      2.45 o 
  -5   8  12       54.37       58.61      2.14 o 
  -4   8  12       58.77       69.74      2.41 o 
  -3   8  12      278.92      254.78      3.93 o 
  -2   8  12      537.32      497.52      5.26 o 
  -1   8  12      482.93      452.26      6.54 o 
   0   8  12        9.75       12.78      1.42 o 
   1   8  12      478.73      447.89      7.29 o 
   2   8  12      542.95      501.35      9.01 o 
   3   8  12      281.32      256.52      8.37 o 
   4   8  12       59.38       66.16      4.70 o 
   5   8  12       54.46       62.22      3.64 o 
   6   8  12       70.32       69.77      5.46 o 
   7   8  12       28.46       31.12      2.06 o 
   8   8  12      153.88      168.16      3.35 o 
  -8   9  12       20.43       27.17      1.81 o 
  -7   9  12       59.98       63.93      2.23 o 
  -6   9  12      285.18      300.86      5.73 o 
  -5   9  12      240.29      249.77      4.77 o 
  -4   9  12      134.23      130.49      6.20 o 
  -3   9  12      343.75      334.33      5.74 o 
  -2   9  12      939.85      911.30     12.17 o 
  -1   9  12      268.19      277.51      4.58 o 
   0   9  12      132.62      150.92      4.62 o 
   1   9  12      274.96      300.08      8.91 o 
   2   9  12      938.57      932.54     14.85 o 
   3   9  12      342.80      326.18      7.60 o 
   4   9  12      133.83      130.05      4.71 o 
   5   9  12      238.24      253.55      4.27 o 
   6   9  12      286.68      305.69     13.46 o 
   7   9  12       58.09       63.86      1.98 o 
   8   9  12       20.11       31.40      2.53 o 
  -7  10  12        5.11        8.45      2.32 o 
  -6  10  12       39.87       30.68      2.25 o 
  -5  10  12      541.34      543.31      8.18 o 
  -4  10  12       51.97       57.39      3.00 o 
  -3  10  12      227.00      233.48      5.41 o 
  -2  10  12      366.14      347.16      6.90 o 
  -1  10  12      501.47      493.21      8.28 o 
   0  10  12       70.77       72.34      3.83 o 
   1  10  12      501.92      498.55      8.18 o 
   2  10  12      366.75      355.37      7.77 o 
   3  10  12      228.25      254.36      7.46 o 
   4  10  12       51.20       50.33      3.32 o 
   5  10  12      545.55      549.79     15.28 o 
   6  10  12       40.74       37.84      4.00 o 
   7  10  12        5.27       13.10      2.91 o 
  -6  11  12       13.78       12.91      1.54 o 
  -5  11  12       73.82       78.06      3.20 o 
  -4  11  12      561.18      583.36      9.24 o 
  -3  11  12      120.34      121.62      3.61 o 
  -2  11  12       45.25       28.09      2.44 o 
  -1  11  12       22.65        9.30      2.18 o 
   0  11  12     1294.58     1291.33     24.74 o 
   1  11  12       23.21       10.68      2.09 o 
   2  11  12       43.92       25.04      2.62 o 
   3  11  12      121.12      123.05      4.45 o 
   4  11  12      560.54      612.37     16.01 o 
   5  11  12       72.90       73.50      5.46 o 
   6  11  12       14.09       13.46      2.91 o 
   7  11  12      161.39      165.55      4.37 o 
  -6  12  12      118.74      114.03      3.63 o 
  -5  12  12       40.41       46.61      2.50 o 
  -4  12  12      100.75      105.72      3.68 o 
  -3  12  12      178.69      179.59      4.97 o 
  -2  12  12      162.17      157.34      4.81 o 
  -1  12  12      233.39      229.98      7.82 o 
   0  12  12        2.58        5.48      1.92 o 
   1  12  12      233.24      222.58      5.59 o 
   2  12  12      163.54      144.78      4.45 o 
   3  12  12      178.97      198.30      8.00 o 
   4  12  12      101.21      113.89      6.19 o 
   5  12  12       40.42       49.85      4.00 o 
  -4  13  12       10.62       17.66      2.18 o 
  -3  13  12       45.87       36.69      2.73 o 
  -2  13  12       15.69       19.18      2.18 o 
  -1  13  12       92.03       91.04      3.57 o 
   0  13  12        2.96        5.91      2.55 o 
   1  13  12       92.83       83.76      3.41 o 
   2  13  12       15.37       13.10      2.91 o 
   3  13  12       46.89       44.39      4.00 o 
   4  13  12       10.81       20.99      1.75 o 
  -2  14  12       88.54      109.33      3.82 o 
  -1  14  12        5.88       11.07      1.66 o 
   0  14  12      146.95      171.15      7.64 o 
   1  14  12        6.03        9.76      2.30 o 
   2  14  12       90.47      108.87      3.46 o 
   1   0  13      277.91      311.83      9.82 o 
   2   0  13      415.26      459.35     11.54 o 
   3   0  13       58.56       66.73      1.69 o 
   4   0  13      104.44       96.10      1.87 o 
   5   0  13     1047.95     1008.78      7.52 o 
   6   0  13      173.02      162.80      2.73 o 
   7   0  13      474.54      544.90      5.19 o 
   8   0  13        6.07        9.87      1.03 o 
   9   0  13        0.91        0.91      0.78 o 
  10   0  13      122.08      126.99      4.73 o 
  -9   1  13       85.57       86.83      1.77 o 
  -8   1  13       98.64      101.62      2.07 o 
  -7   1  13      971.20      968.67      7.64 o 
  -6   1  13      342.30      331.45      3.72 o 
  -5   1  13      304.72      320.72      3.48 o 
  -4   1  13      379.59      386.52      3.83 o 
  -3   1  13      249.41      281.38      3.15 o 
  -2   1  13       73.43       93.95      2.41 o 
  -1   1  13      254.64      256.73      5.13 o 
   0   1  13       37.76       37.84      2.27 o 
   1   1  13      252.79      254.78      9.64 o 
   2   1  13       74.85       85.88      2.94 o 
   3   1  13      250.98      282.89      3.03 o 
   4   1  13      375.99      378.94      3.71 o 
   5   1  13      307.46      312.03      3.91 o 
   6   1  13      339.86      327.70      3.93 o 
   7   1  13      980.59      993.93      8.34 o 
   8   1  13      100.59      106.56      2.13 o 
   9   1  13       86.41       90.72      1.82 o 
  10   1  13       21.83       29.18      1.92 o 
  -9   2  13       12.23       12.52      0.91 o 
  -8   2  13      187.40      169.93      2.47 o 
  -7   2  13      109.89      101.49      2.14 o 
  -6   2  13      225.31      223.88      3.15 o 
  -5   2  13      137.16      132.41      2.22 o 
  -4   2  13      265.36      269.59      3.44 o 
  -3   2  13      685.10      602.89      5.93 o 
  -2   2  13      629.53      595.89      8.90 o 
  -1   2  13      243.35      246.41      6.24 o 
   0   2  13       50.16       47.85      2.88 o 
   1   2  13      242.33      252.15      7.64 o 
   2   2  13      631.71      603.98      6.05 o 
   3   2  13      674.77      596.43      5.27 o 
   4   2  13      267.39      271.42      2.80 o 
   5   2  13      138.06      129.41      2.35 o 
   6   2  13      228.54      237.31      3.23 o 
   7   2  13      111.60      102.91      2.18 o 
   8   2  13      189.87      176.91      2.84 o 
   9   2  13       12.17       11.42      1.04 o 
  10   2  13       35.78       37.61      4.37 o 
  -9   3  13       67.19       83.51      1.96 o 
  -8   3  13        4.45        3.23      1.00 o 
  -7   3  13      178.04      176.51      3.14 o 
  -6   3  13      283.37      272.72      3.64 o 
  -5   3  13      157.01      156.27      2.71 o 
  -4   3  13      396.43      410.11      4.61 o 
  -3   3  13      746.53      702.76      6.21 o 
  -2   3  13      342.52      307.68      3.36 o 
  -1   3  13       56.72       53.42      1.61 o 
   0   3  13       24.70       29.51      2.08 o 
   1   3  13       56.19       55.21      2.44 o 
   2   3  13      343.19      315.21      3.74 o 
   3   3  13      754.29      707.23      7.24 o 
   4   3  13      393.14      414.87      4.59 o 
   5   3  13      155.52      163.91      2.52 o 
   6   3  13      283.87      285.71      3.19 o 
   7   3  13      178.02      178.80      2.69 o 
   8   3  13        4.21        1.93      1.03 o 
   9   3  13       68.19       85.17      2.44 o 
  -9   4  13       72.67       80.35      2.66 o 
  -8   4  13       21.00       25.93      1.43 o 
  -7   4  13      522.35      510.25      5.26 o 
  -6   4  13      794.03      765.50      7.03 o 
  -5   4  13     1386.38     1381.98     10.95 o 
  -4   4  13      329.64      329.79      4.11 o 
  -3   4  13        7.22        5.14      1.03 o 
  -2   4  13      318.16      301.67      3.55 o 
  -1   4  13     1661.13     1625.00     10.59 o 
   0   4  13     1264.26     1174.74      9.88 o 
   1   4  13     1657.77     1615.94     12.35 o 
   2   4  13      318.88      299.01      4.47 o 
   3   4  13        6.42        1.06      1.13 o 
   4   4  13      328.31      329.23      3.97 o 
   5   4  13     1393.14     1366.27     13.64 o 
   6   4  13      793.11      779.27      8.11 o 
   7   4  13      525.19      517.73      5.32 o 
   8   4  13       20.57       25.82      1.73 o 
   9   4  13       73.10       86.23      2.36 o 
  -9   5  13      113.25      118.26      2.82 o 
  -8   5  13       85.24       73.29      2.12 o 
  -7   5  13       54.65       77.92      2.14 o 
  -6   5  13       99.16      101.33      2.28 o 
  -5   5  13      106.96      117.50      2.85 o 
  -4   5  13      180.43      171.92      2.92 o 
  -3   5  13      591.95      584.40      5.12 o 
  -2   5  13       31.26       34.05      1.61 o 
  -1   5  13      353.47      344.19      4.00 o 
   0   5  13      190.17      203.12      4.56 o 
   1   5  13      353.44      344.77      3.94 o 
   2   5  13       29.75       30.32      1.47 o 
   3   5  13      605.69      603.42      6.90 o 
   4   5  13      181.66      184.61      3.42 o 
   5   5  13      107.13      116.99      2.80 o 
   6   5  13       99.39      104.31      2.71 o 
   7   5  13       54.37       76.47      2.20 o 
   8   5  13       85.32       71.80      2.36 o 
   9   5  13      113.06      119.16      2.61 o 
  -9   6  13       68.74       69.48      3.25 o 
  -8   6  13       94.07      107.03      2.30 o 
  -7   6  13       94.90       95.64      3.66 o 
  -6   6  13       78.57       71.78      2.55 o 
  -5   6  13      347.88      336.05      4.66 o 
  -4   6  13      466.72      482.25      5.17 o 
  -3   6  13       70.95       73.23      2.27 o 
  -2   6  13     1764.98     1691.75     12.67 o 
  -1   6  13      102.85      104.66      2.52 o 
   0   6  13        7.15        6.51      0.97 o 
   1   6  13      101.59      104.73      2.66 o 
   2   6  13     1770.94     1703.24     18.89 o 
   3   6  13       71.62       78.13      2.34 o 
   4   6  13      469.02      474.18      5.83 o 
   5   6  13      347.92      337.95      4.83 o 
   6   6  13       78.28       72.36      4.21 o 
   7   6  13       95.01       98.66      2.41 o 
   8   6  13       95.14      110.65      3.10 o 
   9   6  13       68.89       73.27      2.49 o 
  -8   7  13       28.06       22.63      1.29 o 
  -7   7  13       53.62       47.33      1.77 o 
  -6   7  13      135.90      133.00      3.19 o 
  -5   7  13      127.11      123.49      2.79 o 
  -4   7  13       95.41      104.47      2.41 o 
  -3   7  13      916.38      888.92      7.80 o 
  -2   7  13       62.54       70.07      2.23 o 
  -1   7  13      664.54      625.83      7.01 o 
   0   7  13     3178.37     3033.88     28.05 o 
   1   7  13      667.43      626.46      6.98 o 
   2   7  13       63.58       72.17      3.06 o 
   3   7  13      919.23      899.67     11.39 o 
   4   7  13       94.86      106.68      5.90 o 
   5   7  13      127.98      129.77      2.74 o 
   6   7  13      138.84      131.36      2.80 o 
   7   7  13       53.84       48.65      1.78 o 
   8   7  13       27.87       19.66      1.28 o 
  -8   8  13       76.93       87.89      3.64 o 
  -7   8  13       72.39       74.44      2.52 o 
  -6   8  13       26.93       32.93      1.61 o 
  -5   8  13        1.46        1.57      1.05 o 
  -4   8  13      236.88      219.25      3.88 o 
  -3   8  13      153.73      162.60      5.18 o 
  -2   8  13       16.80       19.67      1.41 o 
  -1   8  13      893.54      875.55      8.94 o 
   0   8  13     1572.22     1555.93     13.90 o 
   1   8  13      891.66      853.99     13.81 o 
   2   8  13       17.75       18.56      3.27 o 
   3   8  13      151.69      165.92      6.91 o 
   4   8  13      239.30      238.33      8.00 o 
   5   8  13        1.42        0.96      1.02 o 
   6   8  13       25.60       31.06      1.37 o 
   7   8  13       74.40       80.34      1.95 o 
   8   8  13       78.32       85.51      5.82 o 
  -7   9  13      199.03      198.45      4.40 o 
  -6   9  13       15.72       15.89      1.61 o 
  -5   9  13       14.43       15.77      1.74 o 
  -4   9  13      320.38      352.79      4.56 o 
  -3   9  13      780.69      775.10      9.45 o 
  -2   9  13      827.46      814.05     12.15 o 
  -1   9  13      575.76      577.40      7.16 o 
   0   9  13       10.14       17.86      3.27 o 
   1   9  13      574.06      613.12     18.01 o 
   2   9  13      831.25      832.51     18.19 o 
   3   9  13      781.76      764.72     12.84 o 
   4   9  13      315.37      336.13      7.60 o 
   5   9  13       14.43       11.99      2.18 o 
   6   9  13       15.69       19.65      3.64 o 
   7   9  13      200.05      209.91      5.64 o 
  -7  10  13       59.07       70.60      3.60 o 
  -6  10  13      126.15      134.72      3.53 o 
  -5  10  13       34.05       29.29      3.39 o 
  -4  10  13       52.68       62.12      3.00 o 
  -3  10  13       28.11       35.66      2.69 o 
  -2  10  13      125.27      145.71      9.30 o 
  -1  10  13      755.38      789.65     11.01 o 
   0  10  13        1.22        1.40      1.59 o 
   1  10  13      754.63      778.59     13.10 o 
   2  10  13      125.15      154.89      5.16 o 
   3  10  13       28.58       34.17      4.18 o 
   4  10  13       54.69       71.11      3.57 o 
   5  10  13       33.76       27.65      4.00 o 
   6  10  13      127.16      149.18      6.91 o 
   7  10  13       60.28       75.68      5.09 o 
  -6  11  13       20.52       16.16      1.73 o 
  -5  11  13      200.57      199.16      4.54 o 
  -4  11  13      386.11      397.52      5.88 o 
  -3  11  13      112.05      114.19      3.44 o 
  -2  11  13       62.08       58.60      6.00 o 
  -1  11  13       19.81       25.99      2.53 o 
   0  11  13        9.30       12.56      1.84 o 
   1  11  13       21.22       26.06      3.46 o 
   2  11  13       61.33       56.46      3.41 o 
   3  11  13      110.86      116.55      4.28 o 
   4  11  13      384.06      398.79     12.01 o 
   5  11  13      198.38      201.58      7.64 o 
  -5  12  13       19.04       27.29      2.55 o 
  -4  12  13      106.66       97.85      3.41 o 
  -3  12  13      125.16      133.41      4.19 o 
  -2  12  13      135.76      121.56      4.19 o 
  -1  12  13       14.14       21.24      2.27 o 
   0  12  13       30.13       22.53      2.27 o 
   1  12  13       13.98       23.25      6.19 o 
   2  12  13      137.65      121.92      4.18 o 
   3  12  13      124.24      127.35      6.19 o 
   4  12  13      107.54      101.15      5.46 o 
   5  12  13       19.28       23.65      2.55 o 
  -3  13  13      134.37      121.89      4.73 o 
  -2  13  13      107.21      106.97      4.73 o 
  -1  13  13       66.07       62.43      3.46 o 
   0  13  13       79.83       96.74      3.57 o 
   1  13  13       68.07       61.08      3.46 o 
   2  13  13      106.78      100.42      5.09 o 
   3  13  13      132.54      128.08      5.46 o 
   4  13  13       44.76       50.94      2.91 o 
   0  14  13       38.97       33.11      2.55 o 
   1  14  13       42.31       38.57      2.55 o 
   0   0  14       41.19       43.84      2.29 o 
   1   0  14        4.15        4.45      0.96 o 
   2   0  14      149.66      154.82      2.49 o 
   3   0  14      517.19      503.19      4.22 o 
   4   0  14       38.76       50.76      1.50 o 
   5   0  14       40.45       40.60      1.50 o 
   6   0  14      316.90      308.56      3.81 o 
   7   0  14       23.73       18.18      1.13 o 
   8   0  14       16.44       13.02      1.05 o 
   9   0  14       34.94       43.02      1.26 o 
  -9   1  14       12.02        9.28      0.91 o 
  -8   1  14      490.76      510.19      4.78 o 
  -7   1  14      126.18      113.01      2.12 o 
  -6   1  14       93.37      113.18      2.17 o 
  -5   1  14       65.03       58.13      1.86 o 
  -4   1  14      370.61      371.31      3.76 o 
  -3   1  14       41.87       42.33      1.46 o 
  -2   1  14       11.28       12.32      0.96 o 
  -1   1  14      279.05      265.55      3.18 o 
   0   1  14      236.58      220.61      2.81 o 
   1   1  14      277.28      272.31      3.83 o 
   2   1  14       11.63       11.73      1.00 o 
   3   1  14       40.61       38.97      1.76 o 
   4   1  14      369.55      361.80      3.74 o 
   5   1  14       64.49       55.85      1.98 o 
   6   1  14       95.52      113.61      2.32 o 
   7   1  14      126.07      124.34      2.33 o 
   8   1  14      486.43      507.87      4.76 o 
   9   1  14       11.94        9.34      0.80 o 
  -9   2  14       12.97       16.08      1.98 o 
  -8   2  14        1.70        2.70      0.91 o 
  -7   2  14      235.95      234.72      3.46 o 
  -6   2  14     1200.34     1242.41     10.12 o 
  -5   2  14      919.66      931.77      7.54 o 
  -4   2  14       48.28       45.64      1.61 o 
  -3   2  14      958.32      974.32      7.86 o 
  -2   2  14      363.99      359.79      4.05 o 
  -1   2  14      542.20      505.07      5.23 o 
   0   2  14        0.86        5.14      0.83 o 
   1   2  14      536.90      490.01      4.60 o 
   2   2  14      363.65      356.41      3.86 o 
   3   2  14      965.00      965.11      8.07 o 
   4   2  14       47.58       47.53      1.60 o 
   5   2  14      915.61      925.19      7.82 o 
   6   2  14     1196.76     1220.50      9.64 o 
   7   2  14      235.67      237.99      3.08 o 
   8   2  14        1.54        1.63      0.87 o 
   9   2  14       12.90       15.82      1.58 o 
  -9   3  14       19.57       19.55      1.70 o 
  -8   3  14       17.20       22.67      1.50 o 
  -7   3  14       49.19       53.45      1.70 o 
  -6   3  14      288.11      291.22      3.74 o 
  -5   3  14      573.38      583.80      5.43 o 
  -4   3  14      855.90      830.15      7.44 o 
  -3   3  14      418.95      400.78      4.34 o 
  -2   3  14      550.04      515.46      5.37 o 
  -1   3  14     1449.33     1396.30      9.85 o 
   0   3  14       35.81       29.16      1.16 o 
   1   3  14     1444.96     1402.01     10.23 o 
   2   3  14      553.01      512.88      5.17 o 
   3   3  14      423.64      407.83      4.64 o 
   4   3  14      844.23      811.03      8.27 o 
   5   3  14      570.30      596.14      8.10 o 
   6   3  14      290.54      295.84      4.27 o 
   7   3  14       48.84       52.00      1.96 o 
   8   3  14       17.95       22.75      1.44 o 
   9   3  14       18.66       17.66      1.30 o 
  -9   4  14       37.00       33.53      1.52 o 
  -8   4  14       68.71       63.31      1.82 o 
  -7   4  14      133.70      119.75      2.32 o 
  -6   4  14       60.43       52.39      1.73 o 
  -5   4  14      123.39      120.53      2.63 o 
  -4   4  14      428.97      410.02      4.98 o 
  -3   4  14      884.98      846.96      6.83 o 
  -2   4  14     1259.87     1251.91      9.31 o 
  -1   4  14      101.39      103.92      2.21 o 
   0   4  14     1074.29     1035.18      8.51 o 
   1   4  14      102.45      110.29      2.56 o 
   2   4  14     1263.81     1267.35     11.24 o 
   3   4  14      878.42      843.47      8.09 o 
   4   4  14      430.91      424.57      5.09 o 
   5   4  14      123.57      119.44      2.29 o 
   6   4  14       59.92       56.38      2.03 o 
   7   4  14      132.09      115.55      2.63 o 
   8   4  14       69.24       67.87      2.25 o 
   9   4  14       37.34       32.85      1.49 o 
  -9   5  14      101.13       81.14      2.96 o 
  -8   5  14       86.81       85.16      2.06 o 
  -7   5  14      232.40      257.00      3.36 o 
  -6   5  14      385.90      364.69      4.16 o 
  -5   5  14      211.27      198.90      3.07 o 
  -4   5  14     1436.76     1379.68     10.26 o 
  -3   5  14     1398.55     1373.50     10.01 o 
  -2   5  14      379.08      378.00      3.89 o 
  -1   5  14      306.06      308.46      4.01 o 
   0   5  14      920.18      948.83      8.39 o 
   1   5  14      307.98      314.93      4.47 o 
   2   5  14      383.47      368.93      5.00 o 
   3   5  14     1405.51     1378.77     22.50 o 
   4   5  14     1427.85     1389.75     14.71 o 
   5   5  14      211.52      206.53      3.62 o 
   6   5  14      387.64      374.37      3.96 o 
   7   5  14      233.22      254.81      3.71 o 
   8   5  14       87.05       85.68      2.13 o 
  -8   6  14      112.30      120.32      2.24 o 
  -7   6  14      249.30      233.61      4.69 o 
  -6   6  14       73.11       78.47      2.30 o 
  -5   6  14      139.18      139.84      3.20 o 
  -4   6  14      258.83      269.40      3.97 o 
  -3   6  14       42.61       44.69      1.75 o 
  -2   6  14      199.07      199.40      3.44 o 
  -1   6  14      714.37      712.50      7.57 o 
   0   6  14     2376.01     2356.96     18.08 o 
   1   6  14      719.57      714.89      7.57 o 
   2   6  14      197.86      193.37      4.46 o 
   3   6  14       42.55       44.65      1.90 o 
   4   6  14      256.76      270.67      4.50 o 
   5   6  14      141.82      139.86      2.59 o 
   6   6  14       72.29       76.82      1.95 o 
   7   6  14      247.44      233.01      3.38 o 
   8   6  14      112.16      122.77      2.38 o 
  -8   7  14      149.04      141.92      3.37 o 
  -7   7  14       51.63       47.55      1.69 o 
  -6   7  14       95.51       93.28      2.65 o 
  -5   7  14      229.09      241.88      3.37 o 
  -4   7  14       84.43       82.96      3.63 o 
  -3   7  14      460.84      467.62      5.39 o 
  -2   7  14      670.23      656.77      6.75 o 
  -1   7  14      237.25      238.15      4.02 o 
   0   7  14       10.45        7.94      1.29 o 
   1   7  14      237.38      248.09      4.39 o 
   2   7  14      665.02      654.68     10.83 o 
   3   7  14      456.40      463.13      7.12 o 
   4   7  14       85.65       84.20      6.55 o 
   5   7  14      230.77      259.66      4.49 o 
   6   7  14       94.47       93.74      2.16 o 
   7   7  14       52.21       51.97      2.41 o 
   8   7  14      147.18      138.76      4.19 o 
  -7   8  14       60.37       74.87      4.73 o 
  -6   8  14      125.97      131.48      2.90 o 
  -5   8  14      163.72      191.27      3.19 o 
  -4   8  14      136.22      138.61      3.69 o 
  -3   8  14      410.11      381.04      4.72 o 
  -2   8  14       88.66       95.32      2.44 o 
  -1   8  14      513.53      522.06      6.26 o 
   0   8  14       17.43       22.98      2.07 o 
   1   8  14      503.00      522.51      7.81 o 
   2   8  14       91.90      102.24      5.46 o 
   3   8  14      410.85      386.84      8.08 o 
   4   8  14      133.87      143.00      4.71 o 
   5   8  14      165.40      190.56      5.23 o 
   6   8  14      126.33      131.44      3.63 o 
   7   8  14       61.16       79.81      3.05 o 
  -7   9  14      188.71      197.03      5.15 o 
  -6   9  14       49.37       54.26      2.21 o 
  -5   9  14       99.42      110.41      3.00 o 
  -4   9  14      112.26      118.90      2.78 o 
  -3   9  14       37.04       25.75      1.71 o 
  -2   9  14       74.00       82.24      2.82 o 
  -1   9  14      269.01      266.74      6.10 o 
   0   9  14       38.98       29.69      2.83 o 
   1   9  14      267.96      284.90      9.10 o 
   2   9  14       75.86       79.32      5.09 o 
   3   9  14       34.98       34.20      3.64 o 
   4   9  14      111.96      120.33      4.37 o 
   5   9  14       99.56      111.01      4.02 o 
   6   9  14       49.60       58.58      4.73 o 
   7   9  14      188.31      209.22      8.00 o 
  -6  10  14      139.15      157.27      3.69 o 
  -5  10  14       59.25       68.16      2.47 o 
  -4  10  14        4.91        4.96      1.50 o 
  -3  10  14       58.66       58.78      2.84 o 
  -2  10  14      254.28      238.49      5.30 o 
  -1  10  14      101.65      105.91      9.10 o 
   0  10  14      521.33      472.57      9.07 o 
   1  10  14      101.60      102.97      5.46 o 
   2  10  14      253.20      243.03      6.21 o 
   3  10  14       59.04       52.10      4.73 o 
   4  10  14        5.07        5.87      1.75 o 
   5  10  14       58.62       69.86      5.09 o 
   6  10  14      138.68      179.75      7.64 o 
  -5  11  14       16.64       27.37      3.32 o 
  -4  11  14       39.72       39.13      2.81 o 
  -3  11  14      172.55      186.61      4.44 o 
  -2  11  14      367.40      362.00      6.25 o 
  -1  11  14      182.23      183.55      4.44 o 
   0  11  14       15.75       12.98      2.27 o 
   1  11  14      180.48      184.93      6.55 o 
   2  11  14      365.93      365.80      7.51 o 
   3  11  14      171.72      177.92      4.81 o 
   4  11  14       38.51       38.93      4.00 o 
   5  11  14       17.52       29.47      3.27 o 
  -4  12  14       10.21        4.37      1.82 o 
  -3  12  14      147.04      160.60      4.28 o 
  -2  12  14      103.13      111.02      5.28 o 
  -1  12  14       42.31       59.07      3.06 o 
   0  12  14       23.90       15.20      2.01 o 
   1  12  14       41.32       63.22      3.06 o 
   2  12  14      101.96      108.75      3.67 o 
   3  12  14      146.97      148.82      6.55 o 
  -2  13  14      108.72      122.26      4.73 o 
  -1  13  14        0.62        0.36      1.82 o 
   0  13  14       46.48       54.18      2.62 o 
   1  13  14        0.74        3.27      2.00 o 
   1   0  15      131.35      109.20      2.74 o 
   2   0  15      241.99      229.65      3.25 o 
   3   0  15      630.75      600.65      4.74 o 
   4   0  15      163.63      154.08      2.41 o 
   5   0  15      231.71      272.81      3.25 o 
   6   0  15        0.17        1.96      0.88 o 
   7   0  15        0.25        2.24      0.78 o 
   8   0  15        0.29        1.89      0.76 o 
   9   0  15       39.35       39.79      1.62 o 
  -9   1  15      212.74      210.75      3.20 o 
  -8   1  15      198.53      204.13      2.83 o 
  -7   1  15      362.76      366.96      6.80 o 
  -6   1  15       13.15       19.13      1.11 o 
  -5   1  15        8.57       10.36      1.25 o 
  -4   1  15     1503.95     1400.57     10.12 o 
  -3   1  15      311.21      319.36      3.62 o 
  -2   1  15       38.37       47.93      1.83 o 
  -1   1  15      166.15      169.40      2.52 o 
   0   1  15       10.54       12.00      1.11 o 
   1   1  15      163.89      165.33      2.76 o 
   2   1  15       38.82       47.31      1.70 o 
   3   1  15      315.78      324.04      3.62 o 
   4   1  15     1500.31     1402.08     10.84 o 
   5   1  15        8.45        8.91      1.03 o 
   6   1  15       13.38       19.99      1.19 o 
   7   1  15      366.47      385.88      4.84 o 
   8   1  15      199.03      202.88      3.09 o 
   9   1  15      211.62      212.51      4.01 o 
  -9   2  15      104.31      108.43      4.00 o 
  -8   2  15       67.80       67.70      1.76 o 
  -7   2  15        4.69        4.97      0.99 o 
  -6   2  15       63.81       67.47      1.89 o 
  -5   2  15      144.90      137.43      3.08 o 
  -4   2  15       32.57       36.44      1.62 o 
  -3   2  15       37.22       33.25      1.53 o 
  -2   2  15      152.51      159.14      3.73 o 
  -1   2  15      362.26      339.29      3.54 o 
   0   2  15      156.64      165.72      2.41 o 
   1   2  15      361.87      344.64      3.69 o 
   2   2  15      156.74      163.31      2.54 o 
   3   2  15       37.86       33.74      1.59 o 
   4   2  15       31.56       38.19      1.65 o 
   5   2  15      144.37      141.65      2.96 o 
   6   2  15       62.87       64.56      2.15 o 
   7   2  15        4.72        4.19      1.15 o 
   8   2  15       67.62       66.24      2.07 o 
   9   2  15      104.67      108.46      3.09 o 
  -9   3  15       17.39       19.28      3.27 o 
  -8   3  15       24.99       24.61      1.26 o 
  -7   3  15      260.79      255.46      3.80 o 
  -6   3  15        1.91        3.10      0.94 o 
  -5   3  15      602.58      563.95      5.49 o 
  -4   3  15      104.03       96.11      2.27 o 
  -3   3  15      600.68      586.19      5.79 o 
  -2   3  15        9.63       15.62      1.25 o 
  -1   3  15      252.07      251.94      3.02 o 
   0   3  15       35.83       34.71      1.29 o 
   1   3  15      253.16      261.67      3.27 o 
   2   3  15        9.26       13.97      1.17 o 
   3   3  15      603.95      590.24      6.32 o 
   4   3  15      104.44       95.59      2.15 o 
   5   3  15      601.64      560.31      8.04 o 
   6   3  15        2.05        4.40      1.12 o 
   7   3  15      262.60      262.68      3.81 o 
   8   3  15       25.63       29.65      1.80 o 
  -8   4  15      199.62      202.06      2.81 o 
  -7   4  15       71.43       70.14      1.91 o 
  -6   4  15       88.79       85.59      2.06 o 
  -5   4  15        4.87        4.29      1.05 o 
  -4   4  15      148.55      146.46      2.64 o 
  -3   4  15       58.40       56.89      1.89 o 
  -2   4  15      105.50      104.02      2.53 o 
  -1   4  15      740.00      739.14      6.18 o 
   0   4  15       55.85       49.93      1.68 o 
   1   4  15      741.22      755.18      6.12 o 
   2   4  15      106.18      105.43      2.27 o 
   3   4  15       58.54       62.52      1.97 o 
   4   4  15      149.62      146.92      2.66 o 
   5   4  15        4.83        4.56      1.76 o 
   6   4  15       88.24       84.87      2.12 o 
   7   4  15       69.50       70.77      1.95 o 
   8   4  15      198.02      195.86      3.09 o 
  -8   5  15       13.64       18.12      1.16 o 
  -7   5  15       16.70       13.73      1.16 o 
  -6   5  15      247.94      247.05      3.42 o 
  -5   5  15       48.94       47.61      1.93 o 
  -4   5  15      501.24      500.75      5.73 o 
  -3   5  15     2093.82     2097.68     15.29 o 
  -2   5  15      162.55      164.97      2.92 o 
  -1   5  15      771.46      774.73      6.94 o 
   0   5  15       14.03       17.42      1.27 o 
   1   5  15      770.60      764.14      7.17 o 
   2   5  15      162.49      157.31      3.57 o 
   3   5  15     2101.02     2139.30     17.51 o 
   4   5  15      499.29      474.83      6.08 o 
   5   5  15       49.64       50.81      4.56 o 
   6   5  15      246.12      248.10      3.56 o 
   7   5  15       15.61       14.93      1.08 o 
   8   5  15       13.86       16.95      0.99 o 
  -8   6  15       78.77       77.48      3.72 o 
  -7   6  15        5.82        4.70      0.95 o 
  -6   6  15      273.31      307.48      4.38 o 
  -5   6  15       81.58       91.01      2.68 o 
  -4   6  15      193.01      210.07      3.47 o 
  -3   6  15      937.88      917.10      7.85 o 
  -2   6  15      589.27      592.29      6.19 o 
  -1   6  15       80.50       75.10      2.97 o 
   0   6  15      526.12      498.76      5.95 o 
   1   6  15       80.67       74.21      2.33 o 
   2   6  15      594.53      598.76      9.47 o 
   3   6  15      943.03      941.04     15.16 o 
   4   6  15      191.13      212.39      3.49 o 
   5   6  15       80.60       86.69      2.41 o 
   6   6  15      274.49      316.42      3.96 o 
   7   6  15        6.21        4.94      0.87 o 
   8   6  15       78.27       82.27      3.32 o 
  -7   7  15      161.49      160.63      2.54 o 
  -6   7  15       39.20       40.81      1.85 o 
  -5   7  15       11.94       12.72      1.33 o 
  -4   7  15      252.54      252.56      3.67 o 
  -3   7  15       40.24       37.55      1.74 o 
  -2   7  15      168.09      197.85      3.32 o 
  -1   7  15      175.41      178.07      3.37 o 
   0   7  15      690.89      688.09      7.40 o 
   1   7  15      176.28      176.01      4.25 o 
   2   7  15      165.38      198.69      4.46 o 
   3   7  15       40.09       40.32      4.22 o 
   4   7  15      252.61      240.29      6.98 o 
   5   7  15       11.93       16.55      1.91 o 
   6   7  15       39.36       38.31      2.26 o 
   7   7  15      163.12      168.25      3.61 o 
  -7   8  15       61.87       77.14      5.09 o 
  -6   8  15       33.99       37.55      1.83 o 
  -5   8  15       44.62       45.22      1.71 o 
  -4   8  15       71.94       70.49      2.12 o 
  -3   8  15      194.81      192.55      3.44 o 
  -2   8  15      914.82      925.43      9.16 o 
  -1   8  15       87.96       77.05      2.44 o 
   0   8  15      129.44      128.21      3.61 o 
   1   8  15       88.21       73.62      5.09 o 
   2   8  15      917.89      919.21     11.53 o 
   3   8  15      193.60      198.83      5.38 o 
   4   8  15       71.48       75.68      3.57 o 
   5   8  15       46.23       46.67      2.55 o 
   6   8  15       34.20       38.96      2.58 o 
   7   8  15       61.06       78.23      5.09 o 
  -6   9  15        8.21       14.30      3.09 o 
  -5   9  15      152.59      155.53      3.28 o 
  -4   9  15        5.31        8.97      2.26 o 
  -3   9  15      481.31      478.28      5.82 o 
  -2   9  15      251.75      259.34      4.52 o 
  -1   9  15      623.87      602.46      7.55 o 
   0   9  15      163.74      177.53      5.65 o 
   1   9  15      620.73      607.64     14.19 o 
   2   9  15      252.06      267.43      8.37 o 
   3   9  15      482.05      498.12     12.01 o 
   4   9  15        5.04        5.82      2.18 o 
   5   9  15      152.03      157.61      4.79 o 
   6   9  15        8.28       10.19      3.27 o 
  -5  10  15       81.72       78.39      2.86 o 
  -4  10  15      364.71      371.55      5.98 o 
  -3  10  15       58.77       47.13      3.99 o 
  -2  10  15       62.48       70.49      3.57 o 
  -1  10  15       26.18       21.91      2.27 o 
   0  10  15       88.42      104.79      5.46 o 
   1  10  15       27.88       25.11      3.27 o 
   2  10  15       62.74       73.86      4.73 o 
   3  10  15       57.23       52.83      6.55 o 
   4  10  15      366.59      389.69      9.46 o 
   5  10  15       79.64       80.41      5.46 o 
  -4  11  15       11.34       11.28      2.18 o 
  -3  11  15       20.04       17.29      1.92 o 
  -2  11  15       10.58       11.05      1.92 o 
  -1  11  15       74.07       86.96      4.73 o 
   0  11  15      172.04      158.51      8.00 o 
   1  11  15       76.06       85.81      5.46 o 
   2  11  15       10.65       11.31      2.01 o 
   3  11  15       20.34       12.32      1.75 o 
  -3  12  15       73.17       75.32      3.64 o 
  -2  12  15       61.68       68.04      3.64 o 
  -1  12  15       57.05       71.68      4.00 o 
   0  12  15        5.28        7.28      1.66 o 
   1  12  15       58.05       63.23      2.80 o 
   2  12  15       62.80       60.04      3.64 o 
   0   0  16      423.15      386.37      6.27 o 
   1   0  16       30.25       30.68      1.47 o 
   2   0  16        6.98        7.53      1.09 o 
   3   0  16      440.08      428.16      4.69 o 
   4   0  16      350.90      338.52      4.21 o 
   5   0  16        9.38        9.81      1.12 o 
   6   0  16      132.00      151.52      2.52 o 
   7   0  16      400.43      424.89      4.74 o 
   8   0  16      119.94      119.90      2.30 o 
  -8   1  16       67.38       60.22      1.73 o 
  -7   1  16      146.88      155.79      2.52 o 
  -6   1  16       11.85       14.75      1.15 o 
  -5   1  16      216.80      238.00      2.99 o 
  -4   1  16      312.51      301.21      3.71 o 
  -3   1  16      160.34      144.69      3.38 o 
  -2   1  16      842.06      792.80      7.15 o 
  -1   1  16      420.40      405.34      4.52 o 
   0   1  16      250.02      219.37      3.18 o 
   1   1  16      421.70      403.56      4.23 o 
   2   1  16      840.55      798.25      7.24 o 
   3   1  16      160.30      139.78      3.23 o 
   4   1  16      313.70      309.54      4.65 o 
   5   1  16      218.05      243.63      3.49 o 
   6   1  16       12.11       13.80      1.31 o 
   7   1  16      146.40      159.97      2.81 o 
   8   1  16       67.84       63.11      1.74 o 
  -8   2  16       31.66       30.18      1.35 o 
  -7   2  16       34.41       25.64      1.26 o 
  -6   2  16       96.83      102.40      2.11 o 
  -5   2  16       42.53       38.78      1.41 o 
  -4   2  16       75.66       74.15      1.82 o 
  -3   2  16      401.89      406.32      4.49 o 
  -2   2  16     1028.27      965.25      9.55 o 
  -1   2  16      123.06      123.10      2.25 o 
   0   2  16      535.53      542.43      5.01 o 
   1   2  16      123.24      126.11      2.37 o 
   2   2  16     1022.68      963.71      8.28 o 
   3   2  16      399.03      401.81      4.49 o 
   4   2  16       75.14       72.98      2.06 o 
   5   2  16       43.72       42.54      1.84 o 
   6   2  16       95.83      105.43      2.48 o 
   7   2  16       35.65       30.28      1.53 o 
   8   2  16       31.69       28.44      1.25 o 
  -8   3  16       68.77       66.08      1.84 o 
  -7   3  16      178.95      176.15      2.36 o 
  -6   3  16      179.61      184.67      2.72 o 
  -5   3  16      508.77      520.61      5.06 o 
  -4   3  16       40.13       36.11      1.57 o 
  -3   3  16      404.80      360.06      4.26 o 
  -2   3  16       81.09       87.03      2.65 o 
  -1   3  16      739.43      709.98      6.44 o 
   0   3  16      243.70      237.27      2.80 o 
   1   3  16      742.22      711.83      6.34 o 
   2   3  16       81.36       90.61      1.92 o 
   3   3  16      400.49      360.06      6.39 o 
   4   3  16       38.94       34.84      1.55 o 
   5   3  16      506.23      515.98      5.35 o 
   6   3  16      181.83      184.53      2.80 o 
   7   3  16      183.15      181.49      2.89 o 
   8   3  16       69.35       66.85      1.94 o 
  -8   4  16        2.64        4.61      0.91 o 
  -7   4  16      149.53      152.73      2.38 o 
  -6   4  16       33.67       34.69      1.41 o 
  -5   4  16       22.93       21.00      1.48 o 
  -4   4  16      397.06      402.24      4.28 o 
  -3   4  16      210.74      189.83      3.17 o 
  -2   4  16      108.36      112.71      2.35 o 
  -1   4  16       26.89       32.38      1.40 o 
   0   4  16        0.95        0.98      0.91 o 
   1   4  16       27.22       33.88      1.62 o 
   2   4  16      108.30      109.79      2.29 o 
   3   4  16      210.05      198.21      3.22 o 
   4   4  16      398.86      401.52      4.47 o 
   5   4  16       22.51       21.57      1.26 o 
   6   4  16       34.98       35.32      1.46 o 
   7   4  16      145.29      154.21      2.35 o 
   8   4  16        2.57        5.86      1.48 o 
  -7   5  16      176.67      175.50      2.62 o 
  -6   5  16      115.45      120.25      2.18 o 
  -5   5  16      402.26      386.94      4.68 o 
  -4   5  16      450.95      465.24      5.30 o 
  -3   5  16      212.68      237.39      3.38 o 
  -2   5  16       21.78       15.69      1.21 o 
  -1   5  16       18.06       23.09      1.39 o 
   0   5  16      509.86      541.95      5.67 o 
   1   5  16       17.65       20.74      1.55 o 
   2   5  16       21.57       14.57      1.54 o 
   3   5  16      213.08      241.38      3.75 o 
   4   5  16      445.92      468.62      5.37 o 
   5   5  16      408.17      387.61      4.14 o 
   6   5  16      116.47      123.33      2.11 o 
   7   5  16      178.08      179.23      2.58 o 
  -7   6  16       52.77       65.87      1.76 o 
  -6   6  16       53.86       52.16      1.89 o 
  -5   6  16       30.52       31.56      1.59 o 
  -4   6  16      138.89      120.61      2.67 o 
  -3   6  16       30.97       30.93      1.49 o 
  -2   6  16      151.69      162.38      3.11 o 
  -1   6  16      550.71      565.68      6.40 o 
   0   6  16      761.52      753.40      7.80 o 
   1   6  16      543.32      548.77     12.54 o 
   2   6  16      150.20      166.57      4.06 o 
   3   6  16       30.46       36.12      2.23 o 
   4   6  16      137.91      122.16      3.07 o 
   5   6  16       30.24       34.88      1.86 o 
   6   6  16       53.52       53.36      1.61 o 
   7   6  16       52.88       66.95      3.09 o 
  -7   7  16        6.40        5.09      2.55 o 
  -6   7  16        9.08       15.76      1.52 o 
  -5   7  16      131.02      134.99      3.13 o 
  -4   7  16       38.52       38.79      1.88 o 
  -3   7  16       68.27       70.23      1.97 o 
  -2   7  16      679.30      660.10      6.53 o 
  -1   7  16      230.49      235.64      3.80 o 
   0   7  16      193.38      201.03      3.50 o 
   1   7  16      228.38      237.18      4.88 o 
   2   7  16      677.72      660.94      8.94 o 
   3   7  16       68.75       79.21      2.93 o 
   4   7  16       37.77       39.70      1.90 o 
   5   7  16      131.30      142.20      4.48 o 
   6   7  16        8.94       11.09      1.54 o 
  -6   8  16      202.89      237.96      8.37 o 
  -5   8  16       28.19       31.96      2.13 o 
  -4   8  16      174.80      185.66      3.13 o 
  -3   8  16       56.52       55.53      2.03 o 
  -2   8  16       35.33       41.09      1.92 o 
  -1   8  16       36.31       33.72      2.07 o 
   0   8  16        1.00       -0.26      1.10 o 
   1   8  16       35.57       37.58      2.22 o 
   2   8  16       35.34       41.14      2.22 o 
   3   8  16       57.00       52.68      3.06 o 
   4   8  16      173.72      195.51      6.20 o 
   5   8  16       27.87       32.27      2.94 o 
   6   8  16      204.95      214.45      6.73 o 
  -5   9  16      118.31      124.02      4.28 o 
  -4   9  16      186.49      182.25      3.97 o 
  -3   9  16      197.96      211.90      3.75 o 
  -2   9  16       59.50       53.35      2.18 o 
  -1   9  16      165.51      147.49      3.56 o 
   0   9  16       30.34       26.47      2.18 o 
   1   9  16      162.96      146.27      6.19 o 
   2   9  16       60.14       56.03      4.00 o 
   3   9  16      198.59      211.26      5.23 o 
   4   9  16      186.60      185.13      5.94 o 
   5   9  16      120.29      131.10      3.83 o 
  -4  10  16      134.37      137.86      4.73 o 
  -3  10  16       63.17       55.23      3.09 o 
  -2  10  16       10.08        7.77      1.80 o 
  -1  10  16      191.02      201.94      6.91 o 
   0  10  16       12.90        7.28      2.18 o 
   1  10  16      191.17      201.21      6.91 o 
   2  10  16        9.40       10.19      2.55 o 
   3  10  16       62.43       64.77      4.00 o 
   4  10  16      135.72      134.99      5.09 o 
  -3  11  16       44.30       37.84      2.91 o 
  -2  11  16       34.77       29.47      2.91 o 
  -1  11  16      101.50      125.17      5.09 o 
   0  11  16       95.05       84.41      4.37 o 
   1  11  16      100.14      114.98      4.73 o 
   2  11  16       34.18       30.93      2.91 o 
   1   0  17      141.92      132.87      2.31 o 
   2   0  17      729.70      645.20      6.14 o 
   3   0  17        3.51        5.31      1.11 o 
   4   0  17        2.63        5.81      1.05 o 
   5   0  17       19.70       33.39      1.58 o 
   6   0  17      822.12      790.95      7.63 o 
   7   0  17      230.21      227.19      3.27 o 
  -7   1  17       83.70       92.33      2.21 o 
  -6   1  17      125.00      133.46      2.64 o 
  -5   1  17      159.25      165.27      3.10 o 
  -4   1  17       22.54       19.77      1.31 o 
  -3   1  17        4.44        7.14      1.53 o 
  -2   1  17       27.02       30.54      2.10 o 
  -1   1  17      378.58      378.60      4.80 o 
   0   1  17      119.46      150.82      2.62 o 
   1   1  17      379.88      373.18      4.30 o 
   2   1  17       26.38       29.48      1.27 o 
   3   1  17        4.57        3.39      0.97 o 
   4   1  17       23.03       20.26      1.36 o 
   5   1  17      161.75      163.28      3.41 o 
   6   1  17      124.86      134.92      2.56 o 
   7   1  17       82.18       91.86      1.96 o 
  -7   2  17      152.33      160.71      2.48 o 
  -6   2  17      162.59      171.61      2.36 o 
  -5   2  17      274.62      273.37      3.56 o 
  -4   2  17       25.53       30.63      1.30 o 
  -3   2  17       71.90       80.69      2.05 o 
  -2   2  17      295.28      291.11      3.78 o 
  -1   2  17      650.89      567.42      5.59 o 
   0   2  17      372.79      353.29      4.13 o 
   1   2  17      649.65      570.14      4.86 o 
   2   2  17      292.80      288.24      3.35 o 
   3   2  17       70.93       79.89      2.15 o 
   4   2  17       24.22       29.05      1.36 o 
   5   2  17      274.15      271.18      3.44 o 
   6   2  17      166.13      172.64      2.64 o 
   7   2  17      153.53      159.62      2.55 o 
  -7   3  17       96.25      108.40      2.55 o 
  -6   3  17       70.60       68.66      1.55 o 
  -5   3  17       20.28       27.73      1.22 o 
  -4   3  17      365.56      382.25      4.49 o 
  -3   3  17      404.33      422.45      4.47 o 
  -2   3  17       35.58       29.14      1.45 o 
  -1   3  17        5.77        7.20      1.11 o 
   0   3  17        0.59        1.06      0.99 o 
   1   3  17        6.42        8.36      0.96 o 
   2   3  17       37.13       28.95      1.42 o 
   3   3  17      408.56      416.30      4.42 o 
   4   3  17      365.30      368.38      5.40 o 
   5   3  17       19.66       26.10      1.31 o 
   6   3  17       70.53       70.78      1.75 o 
   7   3  17       97.25      109.93      2.46 o 
  -7   4  17       36.00       27.00      1.21 o 
  -6   4  17       11.23        9.74      0.95 o 
  -5   4  17       63.53       54.42      1.84 o 
  -4   4  17       17.61       12.20      1.11 o 
  -3   4  17      128.77      121.29      2.35 o 
  -2   4  17       87.42       75.16      1.97 o 
  -1   4  17      229.62      220.19      3.54 o 
   0   4  17      108.82       93.87      2.30 o 
   1   4  17      228.90      225.65      3.36 o 
   2   4  17       85.86       72.34      2.27 o 
   3   4  17      128.98      123.64      4.11 o 
   4   4  17       17.15        9.52      0.96 o 
   5   4  17       61.63       54.69      1.64 o 
   6   4  17       11.63       10.33      1.09 o 
   7   4  17       35.50       28.75      1.14 o 
  -7   5  17       42.22       44.37      2.42 o 
  -6   5  17      270.30      274.87      3.56 o 
  -5   5  17      174.58      199.72      3.03 o 
  -4   5  17       76.46       83.59      2.01 o 
  -3   5  17      145.20      142.21      2.71 o 
  -2   5  17       54.95       41.57      1.77 o 
  -1   5  17      137.01      134.67      2.57 o 
   0   5  17       54.29       55.93      1.78 o 
   1   5  17      139.13      138.64      3.18 o 
   2   5  17       55.87       40.32      1.99 o 
   3   5  17      146.47      144.33      3.83 o 
   4   5  17       78.90       85.42      2.31 o 
   5   5  17      173.68      198.75      3.57 o 
   6   5  17      270.06      270.79      3.99 o 
   7   5  17       42.51       40.39      2.91 o 
  -6   6  17      299.80      313.10      3.92 o 
  -5   6  17       72.61       69.18      1.89 o 
  -4   6  17       53.36       58.72      2.31 o 
  -3   6  17       55.90       57.37      1.93 o 
  -2   6  17      109.47      100.54      2.43 o 
  -1   6  17       92.20       90.70      2.40 o 
   0   6  17       16.93       17.54      1.59 o 
   1   6  17       91.44       93.92      3.14 o 
   2   6  17      110.58      102.40      2.82 o 
   3   6  17       55.88       60.36      3.16 o 
   4   6  17       51.26       55.26      2.15 o 
   5   6  17       73.21       65.70      2.11 o 
   6   6  17      299.83      316.43      4.98 o 
  -6   7  17       78.49       83.32      5.09 o 
  -5   7  17       86.88       98.80      2.31 o 
  -4   7  17      122.44      121.48      2.43 o 
  -3   7  17      269.87      283.77      4.42 o 
  -2   7  17      203.57      212.15      3.39 o 
  -1   7  17       94.44      102.91      2.45 o 
   0   7  17       11.90       17.20      1.81 o 
   1   7  17       93.48       95.98      3.14 o 
   2   7  17      203.21      203.12      4.19 o 
   3   7  17      271.99      281.48      6.29 o 
   4   7  17      121.81      118.76      3.05 o 
   5   7  17       86.56       99.93      2.98 o 
   6   7  17       78.93       68.77      4.00 o 
  -5   8  17       31.19       42.21      4.37 o 
  -4   8  17      109.88      107.13      5.30 o 
  -3   8  17       54.66       63.65      2.04 o 
  -2   8  17        2.18        4.05      1.28 o 
  -1   8  17      153.72      173.70      3.35 o 
   0   8  17      352.96      339.84      7.03 o 
   1   8  17      155.29      175.43      4.71 o 
   2   8  17        2.27        3.89      1.66 o 
   3   8  17       54.33       61.50      2.95 o 
   4   8  17      109.27      107.93      3.57 o 
   5   8  17       31.08       38.00      2.18 o 
  -4   9  17       44.66       46.21      5.46 o 
  -3   9  17        6.16        6.38      1.66 o 
  -2   9  17      387.06      401.05      5.78 o 
  -1   9  17       18.18       19.28      2.91 o 
   0   9  17      201.93      214.31      6.91 o 
   1   9  17       17.18       17.58      2.01 o 
   2   9  17      384.96      405.81      7.46 o 
   3   9  17        6.47        5.82      1.66 o 
   4   9  17       43.97       49.85      3.27 o 
  -2  10  17      214.44      216.13      6.55 o 
  -1  10  17      139.57      155.37      5.46 o 
   0  10  17       40.28       36.39      3.27 o 
   1  10  17      140.37      169.19      5.82 o 
   2  10  17      210.30      236.14      6.91 o 
   3  10  17       27.84       30.20      2.55 o 
   0  11  17        0.61        1.82      1.82 o 
   0   0  18      428.52      386.91      5.97 o 
   1   0  18       63.97       72.88      1.81 o 
   2   0  18     1045.06     1007.92      7.88 o 
   3   0  18      158.67      172.48      2.97 o 
   4   0  18       60.28       44.18      1.57 o 
   5   0  18     1236.52     1229.88     15.62 o 
   6   0  18      171.43      145.21      2.94 o 
   7   0  18      248.50      242.03      3.85 o 
  -7   1  18       36.70       37.82      1.55 o 
  -6   1  18       79.41       82.46      2.90 o 
  -5   1  18       33.03       28.19      1.55 o 
  -4   1  18       38.22       39.60      1.61 o 
  -3   1  18      273.27      238.04      4.12 o 
  -2   1  18      402.70      361.04      5.26 o 
  -1   1  18       70.61       66.90      2.65 o 
   0   1  18        0.06        2.66      0.81 o 
   1   1  18       69.19       66.13      1.69 o 
   2   1  18      406.76      377.61      3.91 o 
   3   1  18      275.30      246.50      3.00 o 
   4   1  18       37.96       39.85      1.39 o 
   5   1  18       33.37       30.37      1.60 o 
   6   1  18       81.85       86.31      2.28 o 
   7   1  18       36.46       41.30      2.06 o 
  -6   2  18       77.12       79.90      1.76 o 
  -5   2  18       33.91       35.00      1.58 o 
  -4   2  18        7.56        6.54      0.96 o 
  -3   2  18      240.71      219.03      3.54 o 
  -2   2  18      162.95      158.76      3.08 o 
  -1   2  18       75.11       79.67      2.29 o 
   0   2  18      280.49      264.80      3.39 o 
   1   2  18       73.58       75.45      1.95 o 
   2   2  18      162.08      157.48      2.36 o 
   3   2  18      241.14      215.47      3.47 o 
   4   2  18        7.65        9.60      0.95 o 
   5   2  18       33.93       36.23      1.26 o 
   6   2  18       76.96       81.62      1.65 o 
   7   2  18      122.16      147.73      4.73 o 
  -6   3  18      158.92      167.98      2.47 o 
  -5   3  18      108.83      116.16      2.01 o 
  -4   3  18      648.82      658.64      5.43 o 
  -3   3  18       98.31      109.96      2.67 o 
  -2   3  18      243.49      253.08      3.72 o 
  -1   3  18      193.71      184.82      3.25 o 
   0   3  18       55.62       58.73      2.24 o 
   1   3  18      194.87      189.84      2.99 o 
   2   3  18      243.16      253.27      3.22 o 
   3   3  18       96.89      111.74      2.15 o 
   4   3  18      654.99      666.89      6.54 o 
   5   3  18      108.01      117.17      2.04 o 
   6   3  18      157.51      173.42      2.30 o 
  -6   4  18       56.44       63.20      1.62 o 
  -5   4  18      396.44      445.55      7.22 o 
  -4   4  18      352.29      342.28      4.03 o 
  -3   4  18       24.20       25.15      1.63 o 
  -2   4  18      265.53      253.71      3.10 o 
  -1   4  18      172.65      156.52      2.68 o 
   0   4  18       80.18       84.20      2.45 o 
   1   4  18      172.20      154.28      2.96 o 
   2   4  18      264.85      252.96      3.74 o 
   3   4  18       25.03       25.20      1.48 o 
   4   4  18      352.20      337.01      5.53 o 
   5   4  18      398.45      452.33      5.01 o 
   6   4  18       58.62       68.79      1.77 o 
  -6   5  18       48.21       43.30      2.91 o 
  -5   5  18       25.61       35.14      1.39 o 
  -4   5  18       32.86       34.01      1.62 o 
  -3   5  18      331.06      336.98      4.26 o 
  -2   5  18      150.82      133.82      2.66 o 
  -1   5  18      156.12      138.73      2.79 o 
   0   5  18      138.09      141.67      2.83 o 
   1   5  18      156.59      129.76      3.00 o 
   2   5  18      148.77      138.01      3.00 o 
   3   5  18      332.18      331.79      4.68 o 
   4   5  18       32.44       33.80      1.77 o 
   5   5  18       23.72       30.67      1.44 o 
   6   5  18       47.84       45.33      2.91 o 
  -5   6  18       34.47       31.08      1.28 o 
  -4   6  18       18.24       27.26      1.44 o 
  -3   6  18      310.37      284.68      4.27 o 
  -2   6  18      125.19      121.39      2.82 o 
  -1   6  18      326.02      333.41      4.81 o 
   0   6  18        5.36        5.88      1.32 o 
   1   6  18      326.31      347.69      5.66 o 
   2   6  18      126.57      125.30      3.23 o 
   3   6  18      308.79      287.71      5.38 o 
   4   6  18       18.38       27.09      1.68 o 
   5   6  18       34.78       30.88      2.06 o 
  -4   7  18      153.60      160.69      3.53 o 
  -3   7  18       10.90       12.59      1.42 o 
  -2   7  18       31.39       38.74      1.80 o 
  -1   7  18       62.59       70.44      3.29 o 
   0   7  18       68.34       67.40      2.55 o 
   1   7  18       63.03       67.08      3.80 o 
   2   7  18       31.68       37.29      2.27 o 
   3   7  18       10.91       11.40      1.44 o 
   4   7  18      150.61      153.39      4.37 o 
  -3   8  18       97.02      105.35      2.70 o 
  -2   8  18       60.42       63.63      2.34 o 
  -1   8  18      205.04      226.85      5.01 o 
   0   8  18       35.77       44.28      2.08 o 
   1   8  18      205.34      223.73      4.97 o 
   2   8  18       63.36       67.73      2.95 o 
   3   8  18       97.68      111.34      3.47 o 
   4   8  18      108.58      122.62      4.73 o 
  -2   9  18       27.73       36.02      2.91 o 
  -1   9  18       64.01       67.31      4.00 o 
   0   9  18       29.15       38.93      3.27 o 
   1   9  18       64.46       72.77      4.00 o 
   2   9  18       27.42       33.11      2.91 o 
   3   9  18       74.71       68.41      3.64 o 
   1   0  19      186.24      188.43      2.33 o 
   2   0  19      213.40      173.42      2.58 o 
   3   0  19        1.15        5.20      0.98 o 
   4   0  19       86.14       80.48      1.76 o 
   5   0  19       45.91       55.77      1.49 o 
   6   0  19       63.48       66.38      1.78 o 
  -6   1  19       12.54       16.82      1.32 o 
  -5   1  19      170.74      177.99      2.74 o 
  -4   1  19       84.15       88.47      2.14 o 
  -3   1  19      226.68      220.81      3.04 o 
  -2   1  19      112.03      118.21      2.34 o 
  -1   1  19      111.54       93.18      2.14 o 
   0   1  19      228.89      205.00      2.65 o 
   1   1  19      110.57       91.71      1.77 o 
   2   1  19      110.69      116.41      2.12 o 
   3   1  19      221.47      214.77      2.60 o 
   4   1  19       84.05       90.37      1.67 o 
   5   1  19      169.75      182.59      2.33 o 
   6   1  19       12.76       20.01      1.75 o 
  -5   2  19      216.46      245.42      3.02 o 
  -4   2  19       33.69       41.31      1.49 o 
  -3   2  19       44.42       43.54      1.70 o 
  -2   2  19       70.86       80.55      2.24 o 
  -1   2  19       92.39      104.84      2.43 o 
   0   2  19      474.15      494.78      5.58 o 
   1   2  19       94.76      110.38      2.49 o 
   2   2  19       73.34       79.12      1.95 o 
   3   2  19       44.82       39.93      1.38 o 
   4   2  19       32.38       38.87      1.14 o 
   5   2  19      217.17      246.69      2.42 o 
  -5   3  19      173.68      179.19      2.71 o 
  -4   3  19      141.18      135.96      2.86 o 
  -3   3  19      103.00      105.27      2.77 o 
  -2   3  19       64.95       69.70      1.84 o 
  -1   3  19      129.52      116.03      2.56 o 
   0   3  19      327.19      264.29      3.80 o 
   1   3  19      127.65      112.33      2.80 o 
   2   3  19       64.80       65.03      2.00 o 
   3   3  19      101.51      103.84      2.30 o 
   4   3  19      140.14      133.68      3.26 o 
   5   3  19      171.56      174.22      2.90 o 
  -5   4  19       20.41       32.09      1.60 o 
  -4   4  19      213.26      230.48      5.96 o 
  -3   4  19       46.37       45.47      1.90 o 
  -2   4  19      128.02      129.67      2.90 o 
  -1   4  19       92.14       81.61      2.40 o 
   0   4  19        2.66        2.11      0.91 o 
   1   4  19       92.79       84.66      2.41 o 
   2   4  19      127.59      124.66      3.57 o 
   3   4  19       45.57       49.53      1.86 o 
   4   4  19      213.94      228.93      3.50 o 
   5   4  19       21.07       32.90      1.44 o 
  -5   5  19       86.80       98.24      4.00 o 
  -4   5  19        7.21       12.24      1.86 o 
  -3   5  19       94.89       94.20      2.50 o 
  -2   5  19       60.44       67.64      2.21 o 
  -1   5  19        3.70        8.04      1.22 o 
   0   5  19        8.56        6.83      1.17 o 
   1   5  19        3.95        5.70      1.17 o 
   2   5  19       60.79       71.90      2.22 o 
   3   5  19       93.14       94.47      2.35 o 
   4   5  19        7.27       11.87      1.22 o 
   5   5  19       85.98      100.79      4.37 o 
  -4   6  19       30.03       32.73      1.65 o 
  -3   6  19       31.39       39.88      3.14 o 
  -2   6  19      342.73      338.65      5.39 o 
  -1   6  19      164.94      174.54      3.56 o 
   0   6  19      214.76      225.62      4.19 o 
   1   6  19      163.78      171.31      3.64 o 
   2   6  19      341.87      332.00      5.11 o 
   3   6  19       32.71       39.86      1.95 o 
   4   6  19       30.28       28.85      3.09 o 
  -3   7  19      331.22      332.20      8.37 o 
  -2   7  19      305.98      320.13      6.91 o 
  -1   7  19       65.17       67.45      2.29 o 
   0   7  19       53.32       53.67      2.13 o 
   1   7  19       65.56       65.58      2.29 o 
   2   7  19      302.09      310.54      4.75 o 
   3   7  19      330.90      338.25      6.04 o 
  -1   8  19       45.81       44.39      2.91 o 
   0   8  19        4.54        6.34      1.40 o 
   1   8  19       45.00       46.21      3.27 o 
   2   8  19       43.05       41.84      2.91 o 
   0   0  20        0.43        0.36      2.55 o 
   1   0  20       58.01       60.73      1.70 o 
   2   0  20      571.06      558.26      5.07 o 
   3   0  20        1.12        1.92      0.81 o 
   4   0  20      240.26      247.59      3.14 o 
  -4   1  20       32.72       34.10      1.23 o 
  -3   1  20      335.21      360.32      3.51 o 
  -2   1  20       91.98       86.50      1.91 o 
  -1   1  20      102.25      100.38      1.98 o 
   0   1  20        0.02        1.10      1.09 o 
   1   1  20      102.89      102.51      2.50 o 
   2   1  20       91.92       86.52      2.21 o 
   3   1  20      338.34      361.15      4.35 o 
   4   1  20       33.44       34.71      1.92 o 
  -4   2  20       21.15       14.76      1.03 o 
  -3   2  20      182.46      171.68      2.44 o 
  -2   2  20       55.96       61.99      1.84 o 
  -1   2  20       95.97       96.22      2.11 o 
   0   2  20       14.70       16.05      1.69 o 
   1   2  20       98.40      102.44      2.79 o 
   2   2  20       54.40       59.01      1.98 o 
   3   2  20      182.50      175.10      2.66 o 
   4   2  20       21.47       17.44      1.44 o 
  -4   3  20       39.30       39.92      1.74 o 
  -3   3  20       41.99       48.36      1.59 o 
  -2   3  20      327.60      319.53      3.96 o 
  -1   3  20      100.71      103.41      2.66 o 
   0   3  20       25.06       27.95      1.32 o 
   1   3  20       98.91       92.71      2.10 o 
   2   3  20      326.46      320.22      4.62 o 
   3   3  20       42.85       52.22      1.76 o 
   4   3  20       39.90       44.20      1.53 o 
  -4   4  20       19.61       26.64      1.53 o 
  -3   4  20      208.86      206.90      3.85 o 
  -2   4  20      109.55      117.15      3.15 o 
  -1   4  20      153.93      176.79      3.09 o 
   0   4  20       50.24       52.84      2.23 o 
   1   4  20      154.87      181.74      3.64 o 
   2   4  20      110.91      120.30      2.54 o 
   3   4  20      205.64      200.23      3.14 o 
   4   4  20       19.67       28.02      2.55 o 
  -3   5  20      120.15      107.67      2.66 o 
  -2   5  20       16.34       22.15      1.40 o 
  -1   5  20        8.62       12.88      1.75 o 
   0   5  20       56.97       49.15      2.02 o 
   1   5  20        8.67       11.66      1.13 o 
   2   5  20       15.50       24.43      1.42 o 
   3   5  20      120.07      108.65      3.31 o 
  -2   6  20       47.37       49.14      3.46 o 
  -1   6  20      127.73      127.91      3.47 o 
   0   6  20       31.04       36.58      4.55 o 
   1   6  20      129.70      138.10      2.94 o 
   2   6  20       46.71       46.57      3.64 o 
   1   0  21        6.15        6.19      1.28 o 
   2   0  21       75.40       69.61      2.35 o 
   3   0  21      199.06      222.68      6.91 o 
  -3   1  21        4.31        7.64      2.55 o 
  -2   1  21       27.67       24.26      1.09 o 
  -1   1  21       82.43       82.16      4.78 o 
   0   1  21        2.11        1.75      1.18 o 
   1   1  21       81.81       77.56      4.79 o 
   2   1  21       28.76       31.67      1.88 o 
   3   1  21        4.79        9.22      1.48 o 
  -2   2  21      112.54      122.22      1.94 o 
  -1   2  21       29.32       43.20      1.44 o 
   0   2  21        0.11        0.29      0.86 o 
   1   2  21       29.21       42.63      1.62 o 
   2   2  21      111.29      124.29      4.15 o 
  -2   3  21       85.01       77.34      1.90 o 
  -1   3  21        4.48        4.66      0.95 o 
   0   3  21       16.03       16.57      1.32 o 
   1   3  21        4.30        2.92      1.03 o 
   2   3  21       86.04       78.36      5.09 o 
  -1   4  21       88.74       85.24      2.91 o 
   0   4  21        2.66        1.46      1.64 o 
   1   4  21       88.61       83.54      2.69 o 
                                                 
